# Supplementary material for: The Impact of SGLT1 Inhibition on Frailty and Sarcopenia: A Mediation Mendelian Randomization Study
Source: J Cachexia Sarcopenia Muscle. 2024 Oct 30;15(6):2693–704. doi: 10.1002/jcsm.13614 (PMC11634476; doi:10.1002/jcsm.13614)
Supplement: Supplementary file 2 — Table S1. Detailed information for genome‐wide association study (GWAS) statistics used in the present study. Table S2. Instrumental variables for SGLT1 inhibition in primary analysis. Table S3. Instrumental variables for metabolites. Table S4. Questionnaire items from UK Biobank and TwinGene used to compose the FI. Table S5. Instrumental variables for SGLT1 inhibition in validation analysis. Table S6. Directional pleiotropy test and heterogeneity test for the causal association between SGLT1 inhibition and FI / low hand grip strength in primary analysis. Table S7. Heterogeneity test for the causal association between SGLT1 inhibition and FI / low hand grip strength in validation analysis. Table S8. MR estimates of the insulin resistance phenotype on FI. Table S9. Proportion of mediators in the causal associations between SGLT1 inhibiton and FI / low hand grip strength. Table S10. MR estimates of the proteins on FI. Table S11. MR estimates of the proteins on low hand grip strength‐total (60 years and older) (FNIH). Table S12. MR estimates of the proteins on low hand grip strength‐total (60 years and older) (EWGSOP). Table S13. Proportion of validated mediators in the causal associations between SGLT1 inhibiton and FI / low hand grip strength from different databases. Table S14. MR estimates of the proteins on low hand grip strength‐male (60 years and older) (FNIH). Table S15. MR estimates of the proteins on low hand grip strength‐female (60 years and older) (FNIH). Table S16. MR estimates of the metabolites on FI. Table S17. MR estimates of the metabolites on low hand grip strength‐total (60 years and older) (FNIH). Table S18. MR estimates of the metabolites on low hand grip strength‐total (60 years and older) (EWGSOP). Table S19. MR estimates of the metabolites on low hand grip strength‐male (60 years and older) (FNIH). Table S20. MR estimates of the metabolites on low hand grip strength‐female (60 years and older) (FNIH). [file JCSM-15-2693-s002.xlsx]

## Sheet: Overview of Supplementary Table
Table	Note
Supplementary Table 1	Detailed information for genome-wide association study (GWAS) statistics used in the present study
Supplementary Table 2	Instrumental variables for SGLT1 inhibition in primary analysis
Supplementary Table 3	Instrumental variables for metabolites
Supplementary Table 4	Questionnaire items from UK Biobank and TwinGene used to compose the FI
Supplementary Table 5	Instrumental variables for SGLT1 inhibition in validation analysis
Supplementary Table 6	Directional pleiotropy test and heterogeneity test for the causal association between SGLT1 inhibition and FI / low hand grip strength in primary analysis
Supplementary Table 7	Heterogeneity test for the causal association between SGLT1 inhibition and FI / low hand grip strength in validation analysis
Supplementary Table 8	MR estimates of the insulin resistance phenotype on FI
Supplementary Table 9	Proportion of mediators in the causal associations between SGLT1 inhibiton and FI / low hand grip strength
Supplementary Table 10	MR estimates of the proteins on FI
Supplementary Table 11	MR estimates of the proteins on low hand grip strength-total (60 years and older) (FNIH)
Supplementary Table 12	MR estimates of the proteins on low hand grip strength-total (60 years and older) (EWGSOP)
Supplementary Table 13	Proportion of validated mediators in the causal associations between SGLT1 inhibiton and FI / low hand grip strength from different databases
Supplementary Table 14	MR estimates of the proteins on low hand grip strength-male (60 years and older) (FNIH)
Supplementary Table 15	MR estimates of the proteins on low hand grip strength-female (60 years and older) (FNIH)
Supplementary Table 16	MR estimates of the metabolites on FI
Supplementary Table 17	MR estimates of the metabolites on low hand grip strength-total (60 years and older) (FNIH)
Supplementary Table 18	MR estimates of the metabolites on low hand grip strength-total (60 years and older) (EWGSOP)
Supplementary Table 19	MR estimates of the metabolites on low hand grip strength-male (60 years and older) (FNIH)
Supplementary Table 20	MR estimates of the metabolites on low hand grip strength-female (60 years and older) (FNIH)

## Sheet: ST1
Supplementary Table 1. Detailed information for genome-wide association study (GWAS) statistics used in the present study
Phenotype	Databases	Population	Sample size
SGLT1 inhibition	UK Biobank	European	344182
FI	TwinGene ,UK Biobank	European	174226
Low grip strength( 60 years and older)	CHARGE	European	256523
Insulin resistance phenotype	MAGIC, GLGC	European	188577
Proteins	KORA F4 study	European	997
	LBC 1936	European	750
	Fenland study	European	10708
	INTERVAL study	European	3301
	Icelandic Cancer Project and deCODE genetics	European	35559
	IMPROVE study	European	3394
	MANOLIS study	European	1407
	AGES–Reykjavik study	European	5368
Metabolites	CLSA study	European	8299

## Sheet: ST2
Supplementary Table 2. Instrumental variables for SGLT1 inhibition in primary analysis
SNP	SE	β	P value	Sample size	Effect allele	Other allele	Effect allele frequency	F-statistics
rs117147052	0.0052415	0.030613	5.21e-09	344182	C	T	0.05279	32.2601
rs12484925	0.003307	0.022007	2.85e-11	344182	T	C	0.14285	40.825
rs17745316	0.0034737	0.016833	1.26e-06	344182	A	G	0.12597	21.4763
rs188451923	0.0047649	0.0319	2.16e-11	344182	C	T	0.064156	42.0621
rs192229216	0.0041835	0.034188	3.04e-16	344182	C	T	0.083108	61.3199
rs3986040	0.0039082	0.029709	2.93e-14	344182	C	T	0.09731	53.3771
rs4488763	0.0034622	0.020723	2.16e-09	344182	G	C	0.12703	32.7844
rs5994479	0.0034941	0.02276	7.34e-11	344182	G	T	0.12401	38.7405
rs62238977	0.0042002	0.032252	1.61e-14	344182	C	G	0.083314	54.6936
rs62238979	0.0041785	0.030707	2e-13	344182	A	C	0.083856	49.8714
rs7292510	0.0029785	0.018056	1.34e-09	344182	G	A	0.18247	33.4808
rs78572284	0.0046813	0.028991	5.91e-10	344182	C	T	0.065109	35.2199
rs8135821	0.0025213	0.015626	5.74e-10	344182	A	G	0.2993	35.2529
rs9606899	0.003366	0.02191	7.57e-11	344182	C	T	0.13498	38.5873
rs9609381	0.0041033	0.019892	1.25e-06	344182	T	C	0.085558	21.3116
rs9609391	0.0038186	0.02859	7.07e-14	344182	G	A	0.10317	52.0683

## Sheet: ST3
Supplementary Table 3. Instrumental variables for metabolites
Exporsure	SNP	SE	β	P value	Sample size	Effect allele	Other allele	Effect allele frequency	F-statistics
Carnitine	rs7537155	0.019229	-0.0900652	2.82e-06	8192	A	G	0.199113	21.2434
Carnitine	rs78562549	0.0881915	0.394897	7.54e-06	8192	T	G	0.00740514	18.8184
Carnitine	rs4254516	0.0152171	-0.0700485	4.16e-06	8192	C	G	0.455659	19.9839
Carnitine	rs12692101	0.0159379	-0.0812856	3.39e-07	8192	T	A	0.444305	26.8088
Carnitine	rs13026148	0.0158653	-0.0706059	8.57e-06	8192	A	G	0.378223	19.2485
Carnitine	rs73025372	0.0346167	0.157569	5.32e-06	8192	G	A	0.0515375	19.9276
Carnitine	rs115168226	0.097039	-0.446554	4.19e-06	8192	G	A	0.00618191	20.1167
Carnitine	rs10006723	0.0345341	0.170956	7.41e-07	8192	T	G	0.052858	24.0371
Carnitine	rs1511808	0.0157378	-0.0697692	9.28e-06	8192	T	C	0.615503	18.9133
Carnitine	rs7705826	0.0204928	0.199276	2.38e-22	8192	G	T	0.833702	91.1865
Carnitine	rs149235996	0.0700396	-0.56909	4.46e-16	8192	G	A	0.0120372	63.577
Carnitine	rs72836546	0.0180707	-0.0906795	5.22e-07	8192	T	C	0.23482	24.2726
Carnitine	rs112819917	0.0855532	-0.438422	2.98e-07	8192	A	G	0.00817656	25.613
Carnitine	rs13247874	0.0195859	-0.103668	1.2e-07	8192	T	C	0.190234	27.2077
Carnitine	rs78428648	0.0400467	0.179162	7.68e-06	8192	A	G	0.0377174	19.1277
Carnitine	rs79717472	0.0461728	-0.218081	2.32e-06	8192	G	A	0.0280471	21.2917
Carnitine	rs76187828	0.0264472	-0.117619	8.69e-06	8192	G	A	0.0930578	19.1698
Carnitine	rs10900223	0.0176162	-0.105448	2.15e-09	8192	C	T	0.250122	34.3043
Carnitine	rs10826332	0.0286481	-0.142187	6.93e-07	8192	A	T	0.0770596	23.6203
Carnitine	rs1171617	0.0179927	0.443332	4.76e-134	8192	T	G	0.770118	612.576
Carnitine	rs138190991	0.0448917	-0.212246	2.27e-06	8192	A	T	0.0301671	21.6456
Carnitine	rs55775057	0.0215564	-0.0960378	8.38e-06	8192	A	G	0.150493	19.3601
Carnitine	rs2512510	0.0186419	-0.0870239	3.04e-06	8192	A	G	0.216759	21.1145
Carnitine	rs76638161	0.0434891	0.192728	9.35e-06	8192	T	C	0.0318954	18.83
Carnitine	rs2625939	0.0183528	0.0859678	2.81e-06	8192	T	C	0.228206	21.377
Carnitine	rs1765260	0.0211507	-0.0999797	2.28e-06	8192	A	G	0.153343	21.3127
Carnitine	rs11871125	0.0157893	0.072665	4.18e-06	8192	T	C	0.394949	20.7202
Carnitine	rs73006619	0.0368665	-0.168203	5.06e-06	8192	C	A	0.0466597	20.6664
Benzoate	rs72638543	0.0404404	0.185887	4.3e-06	7306	T	C	0.0417238	20.2379
Benzoate	rs9943251	0.0176575	0.0830144	2.58e-06	7306	A	G	0.315014	21.7873
Benzoate	rs149187032	0.0762734	-0.341939	7.36e-06	7306	A	G	0.0116664	19.747
Benzoate	rs186382517	0.215383	1.05299	1.01e-06	7306	C	T	0.00144389	23.4281
Benzoate	rs141054369	0.0922709	-0.413333	7.48e-06	7306	T	C	0.00796594	19.7756
Benzoate	rs62192967	0.0362749	-0.163284	6.75e-06	7306	T	A	0.0543493	20.0722
Benzoate	rs113989462	0.0656385	0.298062	5.6e-06	7306	G	C	0.0159655	20.4461
Benzoate	rs9863931	0.0240017	-0.108363	6.34e-06	7306	T	C	0.132697	19.7952
Benzoate	rs149023824	0.162488	0.721556	8.97e-06	7306	G	A	0.00253668	19.2948
Benzoate	rs11749139	0.0427947	-0.191343	7.78e-06	7306	G	T	0.0382593	19.7325
Benzoate	rs73801273	0.0511669	0.243319	1.98e-06	7306	T	C	0.0261245	22.0701
Benzoate	rs117191976	0.121863	0.561037	4.15e-06	7306	T	G	0.00442784	20.3257
Benzoate	rs6468762	0.068531	0.319567	3.11e-06	7306	A	G	0.0144798	21.3506
Benzoate	rs11166865	0.018635	-0.0846751	5.52e-06	7306	A	C	0.700507	22.0399
Benzoate	rs181702052	0.141266	0.703091	6.46e-07	7306	C	G	0.00337001	24.3346
Benzoate	rs533126002	0.132243	0.600846	5.53e-06	7306	C	T	0.00384615	20.2616
Benzoate	rs2749463	0.022653	-0.10725	2.2e-06	7306	C	G	0.844828	22.0942
Benzoate	rs11625375	0.045214	-0.204178	6.31e-06	7306	T	C	0.965631	20.267
Benzoate	rs11070230	0.0500968	-0.230238	4.31e-06	7306	G	A	0.971915	21.1985
Benzoate	rs62209511	0.0425626	-0.194544	4.86e-06	7306	T	C	0.0387693	20.6618
Maltotriose	rs7525374	0.0212325	0.0950368	7.6e-06	4641	G	A	0.525656	20.9891
Maltotriose	rs72670481	0.0506395	-0.287487	1.37e-08	4641	T	C	0.0444222	32.7805
Maltotriose	rs79441497	0.0627987	0.282649	6.77e-06	4641	G	A	0.0274713	19.8879
Maltotriose	rs147666382	0.0550729	-0.2699	9.55e-07	4641	A	G	0.0362508	23.7333
Maltotriose	rs113410972	0.0309121	0.141264	4.88e-06	4641	A	G	0.135389	21.7749
Maltotriose	rs9855944	0.0216311	0.0992769	4.44e-06	4641	A	G	0.360843	21.1863
Maltotriose	rs62317587	0.103471	-0.475907	4.24e-06	4641	C	A	0.0101798	21.2707
Maltotriose	rs75049736	0.0590191	-0.274871	3.2e-06	4641	G	A	0.0334302	22.762
Maltotriose	rs117257402	0.106839	0.523098	9.77e-07	4641	T	C	0.00954654	24.1298
Maltotriose	rs150215008	0.0505115	-0.229438	5.56e-06	4641	T	C	0.044205	20.728
Maltotriose	rs150000891	0.0705527	-0.322444	4.87e-06	4641	T	G	0.0219792	20.829
Maltotriose	rs12340914	0.0211623	0.0942204	8.5e-06	4641	G	A	0.413842	20.0663
Maltotriose	rs1360005	0.0207116	0.097467	2.53e-06	4641	C	T	0.510903	22.1294
Maltotriose	rs72552153	0.0933029	-0.451935	1.27e-06	4641	A	G	0.0123004	23.1372
Maltotriose	rs3741902	0.025745	-0.113786	9.88e-06	4641	C	T	0.201663	19.4204
Maltotriose	rs1426466	0.0260009	-0.114917	9.88e-06	4641	C	T	0.801944	19.5425
Maltotriose	rs75183407	0.0688133	-0.330457	1.57e-06	4641	T	C	0.0230852	22.9625
Maltotriose	rs1230433	0.021612	-0.105534	1.04e-06	4641	A	G	0.655467	23.4537
Maltotriose	rs1254839	0.0223276	-0.107757	1.39e-06	4641	G	A	0.322023	23.6404
Maltotriose	rs3935534	0.0225011	-0.105364	2.83e-06	4641	C	G	0.682113	22.4421
Maltotriose	rs78910814	0.055947	-0.253193	6.02e-06	4641	C	T	0.036	20.7336
Maltotriose	rs112191400	0.0365529	-0.162748	8.49e-06	4641	T	C	0.0864496	19.4896
Maltotriose	rs141782806	0.0795794	-0.367335	3.91e-06	4641	C	T	0.0169583	20.9648
Maltotriose	rs6006574	0.0623725	0.285259	4.8e-06	4641	C	G	0.0282214	20.798
Hippurate	rs6443435	0.0155727	0.0729509	2.81e-06	8260	C	T	0.555966	21.7557
Hippurate	rs114849156	0.043393	0.19722	5.49e-06	8260	A	G	0.0321241	20.0221
Hippurate	rs62326335	0.0182274	-0.0890288	1.04e-06	8260	G	C	0.236388	23.6978
Hippurate	rs1505993	0.0524855	-0.24093	4.42e-06	8260	T	C	0.0219714	20.6529
Hippurate	rs76464474	0.0814489	0.398426	1e-06	8260	T	G	0.00903651	23.5448
Hippurate	rs375709482	0.0555964	-0.255607	4.27e-06	8260	T	C	0.0190974	20.2635
Hippurate	rs3779084	0.0186386	0.0853795	4.63e-06	8260	G	A	0.212634	20.2061
Hippurate	rs10106654	0.0209933	0.0933587	8.7e-06	8260	C	A	0.15585	18.9818
Hippurate	rs10818729	0.0165535	-0.0744274	6.92e-06	8260	C	T	0.678724	19.9983
Hippurate	rs2886306	0.016209	0.0716047	9.98e-06	8260	T	C	0.645165	19.4315
Hippurate	rs7073480	0.0241952	0.121973	4.63e-07	8260	C	T	0.886196	24.8556
Hippurate	rs12782560	0.049354	0.224836	5.22e-06	8260	T	C	0.0246989	20.161
Hippurate	rs1271526	0.0200283	0.0916728	4.71e-06	8260	T	C	0.824509	20.1323
Hippurate	rs16909710	0.0384132	-0.19262	5.32e-07	8260	T	C	0.0418998	24.6732
Hippurate	rs1038161	0.0156983	-0.0698072	8.72e-06	8260	A	T	0.396795	19.3086
Hippurate	rs56266656	0.0498262	0.222284	8.15e-06	8260	G	A	0.0243576	19.4387
Hippurate	rs138633790	0.0497508	-0.220573	9.27e-06	8260	A	G	0.0243022	19.0974
Hippurate	rs117019913	0.0459125	0.204165	8.71e-06	8260	A	G	0.0285926	19.1659
Hippurate	rs72770519	0.0209321	-0.0980699	2.8e-06	8260	A	G	0.162015	21.6224
Hippurate	rs72782456	0.0298174	-0.132885	8.33e-06	8260	G	A	0.0718974	19.507
Methionine sulfoxide	rs6706818	0.0168437	0.076177	6.11e-06	8243	G	A	0.297934	20.0545
Methionine sulfoxide	rs146859626	0.0740513	-0.333664	6.61e-06	8243	C	T	0.0110218	20.0504
Methionine sulfoxide	rs114588795	0.0865739	0.384825	8.79e-06	8243	G	C	0.00783813	19.0254
Methionine sulfoxide	rs3138108	0.0182194	0.0870865	1.75e-06	8243	T	C	0.230257	22.2146
Methionine sulfoxide	rs162588	0.0189141	0.0843917	8.13e-06	8243	A	G	0.212029	19.6585
Methionine sulfoxide	rs114314137	0.0844596	-0.37398	9.51e-06	8243	G	A	0.0085003	19.4742
Methionine sulfoxide	rs4862595	0.0167234	0.0750216	7.26e-06	8243	T	C	0.6944	19.7326
Methionine sulfoxide	rs7708674	0.0295137	-0.13605	4.03e-06	8243	T	C	0.0742635	21.027
Methionine sulfoxide	rs1116046	0.0291497	-0.132929	5.11e-06	8243	T	A	0.0777355	20.9327
Methionine sulfoxide	rs66676945	0.0200715	0.0997286	6.74e-07	8243	T	C	0.18189	24.4657
Methionine sulfoxide	rs112196227	0.0291534	0.131339	6.63e-06	8243	T	A	0.0757631	19.9567
Methionine sulfoxide	rs113966925	0.0483488	0.214979	8.73e-06	8243	T	C	0.0264921	19.6922
Methionine sulfoxide	rs78631663	0.0575554	0.256598	8.26e-06	8243	C	T	0.0180649	19.2953
Methionine sulfoxide	rs12216870	0.0555271	-0.256812	3.75e-06	8243	T	C	0.0196162	20.9582
Methionine sulfoxide	rs74981086	0.044132	-0.207867	2.48e-06	8243	A	G	0.0321797	22.2397
Methionine sulfoxide	rs1020048	0.0198761	-0.102991	2.2e-07	8243	C	A	0.809931	27.0015
Methionine sulfoxide	rs76954145	0.0380845	-0.192677	4.21e-07	8243	T	C	0.0434198	25.493
Methionine sulfoxide	rs142260529	0.0644979	0.289855	6.99e-06	8243	T	C	0.0147077	20.1159
Methionine sulfoxide	rs78762284	0.0220764	0.1179	9.27e-08	8243	A	G	0.14571	28.6179
Methionine sulfoxide	rs12323117	0.0242782	-0.107817	8.96e-06	8243	C	T	0.11287	19.2293
Methionine sulfoxide	rs7990044	0.0154663	0.0695317	6.93e-06	8243	G	A	0.510057	19.9614
Methionine sulfoxide	rs112256623	0.0498876	-0.222873	7.91e-06	8243	A	G	0.0237401	19.0184
Methionine sulfoxide	rs72924553	0.0641031	0.29059	5.81e-06	8243	G	A	0.0147202	20.2353
Methionine sulfoxide	rs390784	0.0154744	0.076227	8.39e-07	8243	T	G	0.464723	23.8923
Methionine sulfoxide	rs146902454	0.0421167	-0.222442	1.28e-07	8243	C	T	0.0354437	27.9758
Methionine sulfoxide	rs57419073	0.0275801	-0.125118	5.72e-06	8243	A	G	0.0856622	20.2587
Xanthurenate	rs4654393	0.0157954	-0.0716015	5.81e-06	7965	A	G	0.43716	20.1406
Xanthurenate	rs1339135	0.0221736	-0.102275	3.98e-06	7965	G	A	0.142632	20.4241
Xanthurenate	rs4952404	0.0193387	0.0900816	3.19e-06	7965	T	C	0.209216	21.4387
Xanthurenate	rs55953511	0.0506967	0.260906	2.66e-07	7965	A	G	0.0251338	26.652
Xanthurenate	rs354710	0.0160404	0.0973775	1.27e-09	7965	T	C	0.587063	36.7785
Xanthurenate	rs4148325	0.0164451	0.160369	1.81e-22	7965	T	C	0.326316	91.0712
Xanthurenate	rs142739097	0.0600788	-0.281069	2.89e-06	7965	G	A	0.0170605	21.1545
Xanthurenate	rs74323113	0.0515337	0.240073	3.18e-06	7965	T	G	0.0231871	20.8443
Xanthurenate	rs80253618	0.0245961	0.145764	3.1e-09	7965	A	G	0.114498	34.4564
Xanthurenate	rs62344716	0.0311209	-0.150456	1.33e-06	7965	A	G	0.065916	22.2595
Xanthurenate	rs189750460	0.044222	0.201137	5.41e-06	7965	C	T	0.0313286	19.6009
Xanthurenate	rs115107012	0.0792725	0.355674	7.23e-06	7965	A	G	0.00953162	19.0659
Xanthurenate	rs2762353	0.0156013	0.108263	3.94e-12	7965	G	A	0.556451	46.3399
Xanthurenate	rs117446717	0.0755884	0.337234	8.14e-06	7965	G	A	0.0107723	19.3476
Xanthurenate	rs610480	0.0185433	0.0847289	4.89e-06	7965	G	A	0.764105	20.6617
Xanthurenate	rs148768795	0.0773679	-0.343757	8.87e-06	7965	A	G	0.0102144	19.0723
Xanthurenate	rs41294573	0.0320487	0.148756	3.46e-06	7965	T	C	0.0615182	20.3984
Xanthurenate	rs76961499	0.0379757	-0.174429	4.37e-06	7965	T	C	0.0443616	20.5952
Xanthurenate	rs10901595	0.0190317	-0.0850013	7.96e-06	7965	T	C	0.205555	18.8354
Xanthurenate	rs11037948	0.0157914	-0.0757183	1.63e-06	7965	C	G	0.45907	22.7388
Xanthurenate	rs75152214	0.0360557	-0.1598	9.33e-06	7965	A	G	0.0494948	19.1787
Xanthurenate	rs117776343	0.0519299	-0.254301	9.73e-07	7965	C	A	0.0229805	23.1915
Xanthurenate	rs10518870	0.0159215	0.0728152	4.8e-06	7965	G	A	0.559125	20.8695
Xanthurenate	rs150456440	0.0469472	-0.207866	9.53e-06	7965	A	G	0.0283656	19.011
Xanthurenate	rs8058114	0.0207577	0.0980895	2.3e-06	7965	A	G	0.167555	21.4305
Xanthurenate	rs13038820	0.0216513	-0.108314	5.66e-07	7965	A	G	0.152841	24.2662
N-alpha-acetylornithine	rs182387902	0.0920617	-0.469348	3.43e-07	5606	T	C	0.0100683	24.7167
N-alpha-acetylornithine	rs10168931	0.02127	0.203073	1.33e-21	5606	A	G	0.237802	85.0466
N-alpha-acetylornithine	rs758072	0.0359573	0.171213	1.92e-06	5606	T	G	0.0731357	22.3602
N-alpha-acetylornithine	rs6846979	0.0223797	0.101172	6.16e-06	5606	G	A	0.216337	19.5173
N-alpha-acetylornithine	rs13184558	0.0481609	0.215007	8.03e-06	5606	C	T	0.038115	19.0602
N-alpha-acetylornithine	rs149122905	0.0905551	0.414825	4.63e-06	5606	G	A	0.010359	19.8421
N-alpha-acetylornithine	rs77556524	0.0714166	-0.335972	2.55e-06	5606	G	C	0.016622	20.756
N-alpha-acetylornithine	rs17360657	0.0504986	0.238255	2.38e-06	5606	C	T	0.0336427	20.7609
N-alpha-acetylornithine	rs117299913	0.0585098	0.27471	2.66e-06	5606	C	T	0.0263158	21.7568
N-alpha-acetylornithine	rs4960616	0.037458	-0.187249	5.77e-07	5606	C	T	0.06269	23.1869
N-alpha-acetylornithine	rs145450037	0.0891187	-0.417245	2.84e-06	5606	C	A	0.0109299	21.1734
N-alpha-acetylornithine	rs117790062	0.0466507	0.207108	9.01e-06	5606	T	C	0.0408473	18.8988
N-alpha-acetylornithine	rs4430142	0.0878042	-0.395874	6.53e-06	5606	C	G	0.987774	21.2927
N-alpha-acetylornithine	rs13296886	0.0335323	-0.158395	2.32e-06	5606	G	C	0.0835143	21.6057
N-alpha-acetylornithine	rs77300395	0.0583612	0.268952	4.06e-06	5606	T	C	0.0258012	20.4525
N-alpha-acetylornithine	rs80205778	0.0945412	0.467453	7.64e-07	5606	A	G	0.00948461	23.1032
N-alpha-acetylornithine	rs2125440	0.0185782	0.0843011	5.69e-06	5606	G	C	0.526382	19.9281
N-alpha-acetylornithine	rs76075534	0.0457631	-0.205346	7.22e-06	5606	T	C	0.0424259	19.2661
N-alpha-acetylornithine	rs117413891	0.0723372	0.333876	3.92e-06	5606	T	C	0.016178	19.9565
N-alpha-acetylornithine	rs62053878	0.0672143	-0.307882	4.64e-06	5606	T	C	0.0191106	19.9865
N-alpha-acetylornithine	rs8084246	0.02024	0.101796	4.92e-07	5606	A	G	0.281514	23.5902
N-alpha-acetylornithine	rs6507370	0.0189886	0.0923915	1.14e-06	5606	C	T	0.373838	22.4854
N-alpha-acetylornithine	rs9981625	0.0201886	-0.0899526	8.37e-06	5606	C	G	0.372672	21.2825
3-methylhistidine	rs114734560	0.076823	-0.35764	3.23e-06	8289	T	C	0.0102702	21.6046
3-methylhistidine	rs7516441	0.0246539	0.109101	9.63e-06	8289	A	G	0.117381	20.4894
3-methylhistidine	rs12138831	0.0486608	-0.223214	4.49e-06	8289	T	G	0.0257563	20.7734
3-methylhistidine	rs2797978	0.0263768	0.120013	5.37e-06	8289	C	T	0.0929542	20.1761
3-methylhistidine	rs72879030	0.0252142	-0.116576	3.77e-06	8289	C	G	0.106939	21.5671
3-methylhistidine	rs752834	0.0194528	0.0925549	1.96e-06	8289	A	G	0.194184	22.2762
3-methylhistidine	rs10181994	0.0169317	0.0821837	1.21e-06	8289	T	A	0.691427	23.9528
3-methylhistidine	rs185076690	0.0478147	0.211694	9.54e-06	8289	T	C	0.0259039	18.7843
3-methylhistidine	rs73035811	0.0268809	0.121144	6.58e-06	8289	A	G	0.0916234	20.2939
3-methylhistidine	rs146846950	0.120898	-0.535769	9.35e-06	8289	A	G	0.00404492	19.2105
3-methylhistidine	rs10014780	0.0209224	-0.0956574	4.83e-06	8289	G	A	0.159583	20.3898
3-methylhistidine	rs75256283	0.0328215	0.156459	1.87e-06	8289	A	T	0.0592049	22.6604
3-methylhistidine	rs1857803	0.017447	-0.0823134	2.38e-06	8289	C	T	0.265217	21.9421
3-methylhistidine	rs2518573	0.017558	0.0801615	4.98e-06	8289	G	T	0.738791	20.6038
3-methylhistidine	rs7746774	0.021704	-0.10469	1.41e-06	8289	G	A	0.144171	22.4739
3-methylhistidine	rs117090299	0.0654447	-0.295449	6.35e-06	8289	C	T	0.0137094	19.6084
3-methylhistidine	rs13234372	0.0166991	-0.0821865	8.58e-07	8289	A	G	0.309524	23.9953
3-methylhistidine	rs17670800	0.0190393	0.0880673	3.74e-06	8289	A	G	0.205669	21.0537
3-methylhistidine	rs10966648	0.0178574	-0.0937684	1.51e-07	8289	T	C	0.745054	27.7734
3-methylhistidine	rs75782963	0.0472735	0.209933	8.96e-06	8289	A	G	0.0271103	19.3107
3-methylhistidine	rs12553086	0.0307172	0.14967	1.1e-06	8289	G	T	0.0669778	23.2668
3-methylhistidine	rs72997812	0.0202172	0.0913382	6.25e-06	8289	A	G	0.174747	19.9883
3-methylhistidine	rs4142196	0.0173893	-0.0772398	8.92e-06	8289	A	C	0.739059	19.1131
3-methylhistidine	rs9910668	0.0163504	0.0739981	6.02e-06	8289	C	A	0.675224	19.9501
3-methylhistidine	rs11872731	0.0304621	0.135492	8.67e-06	8289	A	G	0.0719668	20.3712
3-methylhistidine	rs149807477	0.0590671	-0.26129	9.71e-06	8289	T	C	0.0171107	19.0741
3-methylhistidine	rs117771460	0.0597176	0.264482	9.47e-06	8289	A	G	0.0170496	19.4753
3-methylhistidine	rs138750865	0.0483745	0.229043	2.19e-06	8289	T	C	0.0259304	22.0198
Glycerophosphorylcholine (GPC)	rs28631199	0.0179643	0.0807118	7.03e-06	8212	A	G	0.24412	19.7856
Glycerophosphorylcholine (GPC)	rs77692382	0.0177226	0.124343	2.28e-12	8212	T	C	0.249324	47.7918
Glycerophosphorylcholine (GPC)	rs74814187	0.0336247	0.158928	2.28e-06	8212	T	C	0.0546213	21.4722
Glycerophosphorylcholine (GPC)	rs3738976	0.0213799	-0.0972846	5.36e-06	8212	T	C	0.151338	20.0079
Glycerophosphorylcholine (GPC)	rs112779076	0.0344046	0.15285	8.88e-06	8212	C	T	0.0536218	19.5138
Glycerophosphorylcholine (GPC)	rs75158623	0.0320058	0.144058	6.76e-06	8212	A	T	0.0607305	19.4838
Glycerophosphorylcholine (GPC)	rs143156137	0.059272	0.270431	5.05e-06	8212	T	C	0.0166342	19.6899
Glycerophosphorylcholine (GPC)	rs74420163	0.0409257	0.18549	5.83e-06	8212	T	C	0.0368812	20.1169
Glycerophosphorylcholine (GPC)	rs192566258	0.0755404	-0.339794	6.85e-06	8212	A	T	0.0104651	19.6797
Glycerophosphorylcholine (GPC)	rs112211203	0.0515822	0.234246	5.59e-06	8212	T	G	0.0220984	19.5166
Glycerophosphorylcholine (GPC)	rs4715365	0.0350163	0.16235	3.54e-06	8212	T	C	0.0518449	21.33
Glycerophosphorylcholine (GPC)	rs117793976	0.0785058	-0.352368	7.18e-06	8212	C	G	0.0095729	19.3756
Glycerophosphorylcholine (GPC)	rs9487777	0.0563802	-0.273645	1.21e-06	8212	C	G	0.0187874	22.7289
Glycerophosphorylcholine (GPC)	rs11773889	0.0185441	-0.0874834	2.39e-06	8212	T	C	0.221719	21.7426
Glycerophosphorylcholine (GPC)	rs117605274	0.0691481	0.325951	2.43e-06	8212	G	A	0.0127869	22.0811
Glycerophosphorylcholine (GPC)	rs11783515	0.0165155	-0.0742076	7.02e-06	8212	G	A	0.676129	19.8482
Glycerophosphorylcholine (GPC)	rs6981994	0.0585165	0.271135	3.6e-06	8212	C	T	0.0174872	20.7922
Glycerophosphorylcholine (GPC)	rs10816075	0.0205632	0.0973711	2.19e-06	8212	T	C	0.164771	21.481
Glycerophosphorylcholine (GPC)	rs2015026	0.0160143	-0.0725261	5.93e-06	8212	C	T	0.372436	20.2367
Glycerophosphorylcholine (GPC)	rs665474	0.0168561	0.0744593	9.99e-06	8212	T	A	0.281624	18.459
Glycerophosphorylcholine (GPC)	rs12800817	0.0392089	0.192118	9.59e-07	8212	A	G	0.0394753	23.0441
Glycerophosphorylcholine (GPC)	rs4980965	0.0158191	0.0708155	7.58e-06	8212	C	T	0.448602	20.419
Glycerophosphorylcholine (GPC)	rs149395329	0.0419148	0.186141	8.96e-06	8212	C	T	0.035363	19.4535
Glycerophosphorylcholine (GPC)	rs116900994	0.036324	0.163415	6.83e-06	8212	T	C	0.0468293	19.6192
Glycerophosphorylcholine (GPC)	rs71468473	0.0206861	0.102458	7.31e-07	8212	T	C	0.166274	23.9651
Glycerophosphorylcholine (GPC)	rs9510701	0.0386321	0.173788	6.84e-06	8212	T	C	0.040562	19.3451
Glycerophosphorylcholine (GPC)	rs75275697	0.060459	0.269422	8.34e-06	8212	A	G	0.0162096	19.0511
Glycerophosphorylcholine (GPC)	rs141866706	0.0740522	-0.348062	2.6e-06	8212	C	T	0.0108575	21.4194
Glycerophosphorylcholine (GPC)	rs557700	0.016833	0.0756793	6.93e-06	8212	C	T	0.705143	19.5998
Glycerophosphorylcholine (GPC)	rs117568432	0.0257192	0.114159	9.05e-06	8212	T	G	0.0959356	18.6018
Glycerophosphorylcholine (GPC)	rs72803677	0.0649424	-0.301878	3.35e-06	8212	T	G	0.0142254	21.0373
Glycerophosphorylcholine (GPC)	rs16973477	0.0213323	0.0952092	8.08e-06	8212	G	A	0.151329	19.1604
Glycerophosphorylcholine (GPC)	rs8064391	0.0626721	-0.291489	3.3e-06	8212	G	A	0.984318	21.5921
Phenylacetate	rs7526830	0.0256291	0.11933	3.22e-06	7059	C	T	0.113773	20.3227
Phenylacetate	rs76318294	0.029682	-0.131138	9.96e-06	7059	G	T	0.084973	18.9228
Phenylacetate	rs72825080	0.0342299	-0.15323	7.59e-06	7059	C	T	0.0592908	18.5319
Phenylacetate	rs76447789	0.0992982	-0.443571	7.93e-06	7059	G	A	0.00680658	18.8233
Phenylacetate	rs3856733	0.0180229	-0.0881978	9.9e-07	7059	G	C	0.300579	23.1572
Phenylacetate	rs1604572	0.0174741	-0.0886552	3.91e-07	7059	G	C	0.317746	24.1305
Phenylacetate	rs2632709	0.0228286	0.104046	5.17e-06	7059	C	A	0.148365	19.3587
Phenylacetate	rs189587	0.0164433	0.0806004	9.5e-07	7059	A	G	0.432367	22.5752
Phenylacetate	rs145721291	0.100866	0.453464	6.93e-06	7059	T	C	0.00662204	19.1434
Phenylacetate	rs180982609	0.112894	-0.500304	9.35e-06	7059	C	T	0.0051231	18.0522
Phenylacetate	rs73057725	0.0444899	0.222167	5.92e-07	7059	A	G	0.0350404	23.6341
Phenylacetate	rs76151544	0.0549946	-0.249151	5.89e-06	7059	G	A	0.0227109	19.4998
Phenylacetate	rs148515684	0.0697969	0.329495	2.35e-06	7059	A	G	0.0138573	21.0018
Phenylacetate	rs3809205	0.0399238	0.182025	5.13e-06	7059	C	T	0.0434628	19.4953
Phenylacetate	rs150248294	0.080216	-0.377677	2.5e-06	7059	A	G	0.0102142	20.4123
Phenylacetate	rs112192402	0.0474027	0.227703	1.56e-06	7059	A	G	0.0311454	22.1514
Phenylacetate	rs78580580	0.0614523	-0.294915	1.59e-06	7059	C	A	0.017728	21.4414
Phenylacetate	rs8001043	0.0177149	-0.0811984	4.57e-06	7059	C	T	0.693867	19.8221
Phenylacetate	rs76379382	0.0358753	-0.160195	7.99e-06	7059	T	C	0.054898	18.8426
Phenylacetate	rs59532339	0.0539542	0.461097	1.27e-17	7059	T	A	0.0235728	69.7521
Phenylacetate	rs7196912	0.0462149	0.225688	1.04e-06	7059	T	C	0.0315558	22.0381
Phenylacetate	rs188124348	0.0731176	0.358611	9.36e-07	7059	C	T	0.0125871	22.6314
Phenylacetate	rs16943430	0.0444659	-0.199229	7.45e-06	7059	A	G	0.034759	18.8459
Phenylacetate	rs6566598	0.0456208	-0.206029	6.3e-06	7059	C	T	0.966004	19.73
Phenylacetate	rs117291585	0.052514	0.241913	4.09e-06	7059	T	C	0.0241775	19.5412
Phenylacetate	rs1057157	0.0171254	0.0763559	8.25e-06	7059	C	T	0.356179	18.9205
3-methyl-2-oxovalerate	rs6754181	0.0204779	0.0910083	8.82e-06	8257	C	T	0.840543	18.3687
3-methyl-2-oxovalerate	rs7660693	0.0148481	0.0791272	9.87e-08	8257	C	T	0.497027	25.923
3-methyl-2-oxovalerate	rs77291466	0.0272328	-0.12259	6.75e-06	8257	C	T	0.0806922	18.4467
3-methyl-2-oxovalerate	rs12716450	0.065473	0.295968	6.17e-06	8257	T	C	0.0128564	18.3951
3-methyl-2-oxovalerate	rs34372879	0.0213272	-0.0947061	8.97e-06	8257	C	T	0.148723	18.7905
3-methyl-2-oxovalerate	rs56107485	0.0310005	-0.154962	5.77e-07	8257	C	A	0.0606153	22.6367
3-methyl-2-oxovalerate	rs62524533	0.0244676	-0.110404	6.41e-06	8257	A	G	0.101178	18.3417
3-methyl-2-oxovalerate	rs183718435	0.091854	-0.411296	7.54e-06	8257	A	C	0.0067402	18.7403
3-methyl-2-oxovalerate	rs11791075	0.0179331	-0.0841116	2.73e-06	8257	T	A	0.752536	21.8094
3-methyl-2-oxovalerate	rs58729469	0.0201862	0.101193	5.36e-07	8257	T	C	0.159259	22.699
3-methyl-2-oxovalerate	rs145992024	0.0734813	-0.347476	2.26e-06	8257	T	C	0.0102986	20.368
3-methyl-2-oxovalerate	rs142461926	0.0468793	-0.220081	2.67e-06	8257	G	A	0.026332	20.5536
3-methyl-2-oxovalerate	rs116943713	0.0460722	0.209966	5.18e-06	8257	G	A	0.0274457	19.4741
3-methyl-2-oxovalerate	rs142174598	0.0935419	-0.420915	6.8e-06	8257	C	G	0.00644455	18.7718
3-methyl-2-oxovalerate	rs77876488	0.0350913	-0.177185	4.44e-07	8257	T	C	0.0472576	23.4033
3-methyl-2-oxovalerate	rs6055350	0.0396894	-0.215685	5.5e-08	8257	C	G	0.962906	27.5245
3-methyl-2-oxovalerate	rs58693102	0.0414491	-0.187799	5.88e-06	8257	A	G	0.0331267	18.6923
Tartarate	rs116626434	0.0320676	-0.149526	3.12e-06	7099	A	G	0.0721524	21.3092
Tartarate	rs79983252	0.0486249	0.236427	1.16e-06	7099	A	C	0.0301043	23.2419
Tartarate	rs138430505	0.0624394	0.285026	5e-06	7099	C	T	0.0178748	20.3012
Tartarate	rs17026163	0.0470413	-0.223964	1.93e-06	7099	T	C	0.032701	22.5925
Tartarate	rs75583177	0.032432	-0.145169	7.6e-06	7099	G	A	0.0701345	19.5614
Tartarate	rs76501568	0.0587195	-0.267429	5.25e-06	7099	T	C	0.02066	20.5989
Tartarate	rs13089230	0.0175787	0.0825424	2.66e-06	7099	A	G	0.621953	22.8116
Tartarate	rs10004542	0.0176888	0.0814848	4.09e-06	7099	G	A	0.340258	21.2196
Tartarate	rs298392	0.0186612	0.087711	2.6e-06	7099	T	C	0.28972	22.5423
Tartarate	rs115272033	0.0381431	-0.170179	8.14e-06	7099	C	T	0.0492451	19.2987
Tartarate	rs628038	0.0170337	-0.0783007	4.29e-06	7099	C	T	0.386617	20.6973
Tartarate	rs10945808	0.0285309	-0.130904	4.47e-06	7099	T	C	0.0976838	21.5033
Tartarate	rs10247649	0.0178465	-0.0826258	3.66e-06	7099	G	A	0.344838	21.9605
Tartarate	rs143000803	0.0789907	0.368352	3.11e-06	7099	T	A	0.0112878	21.5589
Tartarate	rs117483011	0.0354548	-0.157832	8.52e-06	7099	A	G	0.0595121	19.8457
Tartarate	rs2468877	0.0170977	-0.0762559	8.2e-06	7099	A	T	0.56753	20.316
Tartarate	rs142959592	0.0817952	-0.373738	4.9e-06	7099	T	C	0.0106022	20.8584
Tartarate	rs77798428	0.0614021	-0.318661	2.11e-07	7099	A	G	0.0184793	26.2392
Tartarate	rs142997067	0.134166	0.608221	5.81e-06	7099	G	C	0.00388473	20.3771
Tartarate	rs9948951	0.0214343	-0.0971868	5.78e-06	7099	A	G	0.184827	20.2569
Tartarate	rs141660852	0.0493121	0.228649	3.54e-06	7099	T	C	0.029224	21.1151
Tartarate	rs146593632	0.0815327	0.370018	5.67e-06	7099	T	C	0.010688	20.6082
Tartarate	rs540278823	0.047106	-0.210344	7.99e-06	7099	C	T	0.0322306	19.6429
Suberate (C8-DC)	rs145406199	0.0837642	0.37263	8.64e-06	6902	A	G	0.0101441	19.2945
Suberate (C8-DC)	rs848290	0.0330302	-0.165088	5.79e-07	6902	T	A	0.068549	24.0982
Suberate (C8-DC)	rs189725310	0.0363969	-0.167962	3.94e-06	6902	T	C	0.0547126	20.194
Suberate (C8-DC)	rs7616744	0.0198179	-0.0876962	9.64e-06	6902	A	G	0.223816	18.4867
Suberate (C8-DC)	rs11705994	0.0493421	0.218723	9.3e-06	6902	T	C	0.0297142	19.0867
Suberate (C8-DC)	rs4689177	0.023723	0.108829	4.49e-06	6902	T	C	0.144896	20.3105
Suberate (C8-DC)	rs34357043	0.0551228	0.266628	1.32e-06	6902	G	T	0.0233082	22.406
Suberate (C8-DC)	rs4695288	0.0453191	0.200323	9.86e-06	6902	T	C	0.965304	18.5974
Suberate (C8-DC)	rs78440527	0.0447114	0.199278	8.31e-06	6902	G	A	0.0359116	19.0259
Suberate (C8-DC)	rs10008401	0.0170477	0.0800086	2.69e-06	6902	C	T	0.609542	21.089
Suberate (C8-DC)	rs9313297	0.0219344	0.0991772	6.14e-06	6902	G	A	0.172813	19.4583
Suberate (C8-DC)	rs9406110	0.0200898	-0.0894199	8.55e-06	6902	A	G	0.229681	19.5782
Suberate (C8-DC)	rs539316238	0.059083	-0.273918	3.55e-06	6902	T	C	0.0202821	20.6363
Suberate (C8-DC)	rs6923178	0.025941	0.121756	2.68e-06	6902	G	C	0.119895	21.6549
Suberate (C8-DC)	rs6914551	0.0791195	-0.366135	3.7e-06	6902	C	T	0.011276	20.6867
Suberate (C8-DC)	rs141183746	0.0364413	0.161019	9.93e-06	6902	C	A	0.0572184	19.3552
Suberate (C8-DC)	rs17738405	0.0395206	-0.193637	9.6e-07	6902	C	T	0.0453877	22.4923
Suberate (C8-DC)	rs146529314	0.0697181	0.336938	1.35e-06	6902	G	T	0.0147642	22.8647
Suberate (C8-DC)	rs140580838	0.0695392	0.308493	9.15e-06	6902	A	G	0.0145645	18.9009
Suberate (C8-DC)	rs148863405	0.178207	0.798698	7.4e-06	6902	C	G	0.00217928	19.1962
Suberate (C8-DC)	rs12555229	0.0196317	-0.0955533	1.13e-06	6902	G	C	0.250852	23.7601
Suberate (C8-DC)	rs35904890	0.0499103	-0.227287	5.27e-06	6902	T	C	0.0284364	19.7522
Suberate (C8-DC)	rs11158833	0.0196709	-0.0922378	2.74e-06	6902	G	A	0.759084	21.538
Suberate (C8-DC)	rs72777931	0.0690214	0.336072	1.12e-06	6902	A	G	0.0147465	22.72
Suberate (C8-DC)	rs1551619	0.0197795	-0.0957862	1.28e-06	6902	T	C	0.230903	22.5587
Suberate (C8-DC)	rs117499033	0.0691456	0.30721	8.87e-06	6902	G	A	0.0142545	18.3493
Suberate (C8-DC)	rs191920017	0.0879247	-0.399312	5.58e-06	6902	A	G	0.00922782	20.1765
5-hydroxylysine	rs139663065	0.0631701	0.281865	8.12e-06	8128	T	C	0.0148944	18.9893
5-hydroxylysine	rs55700529	0.0593343	0.292762	8.05e-07	8128	A	G	0.0170546	23.4184
5-hydroxylysine	rs76751577	0.0713328	0.322064	6.33e-06	8128	A	G	0.0116681	19.4865
5-hydroxylysine	rs78818599	0.0487937	-0.215533	1e-05	8128	G	T	0.0250279	18.4645
5-hydroxylysine	rs9341222	0.0513898	0.230094	7.56e-06	8128	C	T	0.0234238	19.7303
5-hydroxylysine	rs144429282	0.0705729	0.387083	4.14e-08	8128	T	C	0.0119106	28.7594
5-hydroxylysine	rs12499749	0.0364889	0.176873	1.25e-06	8128	A	G	0.0455162	22.1486
5-hydroxylysine	rs75233276	0.0782868	0.347685	8.95e-06	8128	T	C	0.00972787	18.9698
5-hydroxylysine	rs1040519	0.0168315	-0.0818991	1.14e-06	8128	G	A	0.708369	22.5821
5-hydroxylysine	rs1330804	0.0164301	-0.0735292	7.63e-06	8128	A	G	0.405292	21.234
5-hydroxylysine	rs73248769	0.0842519	0.397814	2.34e-06	8128	C	T	0.00837335	21.412
5-hydroxylysine	rs73429419	0.0214524	-0.0978899	5.04e-06	8128	T	C	0.150779	19.9899
5-hydroxylysine	rs117462872	0.0645828	0.286413	9.21e-06	8128	G	A	0.014046	18.505
5-hydroxylysine	rs140233308	0.0719087	0.320974	8.06e-06	8128	T	G	0.0116409	19.3098
5-hydroxylysine	rs999856	0.0485076	-0.215444	8.94e-06	8128	A	G	0.0257376	18.9597
5-hydroxylysine	rs10877499	0.0188366	0.085716	5.35e-06	8128	C	T	0.212153	20.0074
5-hydroxylysine	rs41322846	0.0256097	0.113555	9.25e-06	8128	C	G	0.0998263	18.8755
5-hydroxylysine	rs532070914	0.138228	0.625391	6.06e-06	8128	C	T	0.00309636	19.6682
5-hydroxylysine	rs661331	0.025189	0.112287	8.28e-06	8128	T	A	0.103335	19.0309
5-hydroxylysine	rs17533872	0.0158196	0.0752854	1.95e-06	8128	T	C	0.424131	22.5609
5-hydroxylysine	rs1502069	0.0181157	-0.0811985	7.39e-06	8128	T	C	0.764257	19.3515
5-hydroxylysine	rs9559451	0.0165065	-0.0752947	5.08e-06	8128	C	T	0.664775	20.5847
5-hydroxylysine	rs3819547	0.0272675	-0.124927	4.62e-06	8128	C	G	0.0878938	20.385
5-hydroxylysine	rs58374597	0.0609732	0.610277	1.39e-23	8128	A	T	0.0158799	95.7066
5-hydroxylysine	rs6495304	0.0475445	0.266767	2.01e-08	8128	A	G	0.973048	30.4453
5-hydroxylysine	rs3885951	0.0249628	0.578606	7.47e-119	8128	G	A	0.0990508	516.403
5-hydroxylysine	rs74582811	0.0458676	0.227003	7.46e-07	8128	G	A	0.0289046	23.5753
5-hydroxylysine	rs12901358	0.0157671	0.070543	7.67e-06	8128	C	T	0.387751	19.2452
5-hydroxylysine	rs113983401	0.0354213	0.161297	5.27e-06	8128	C	G	0.0498823	20.0889
5-hydroxylysine	rs115469488	0.14407	-0.663355	4.14e-06	8128	A	G	0.00284936	20.3702
3-phenylpropionate hydrocinnamate	rs191187061	0.0586874	-0.304207	2.18e-07	7925	T	C	0.0178844	25.841
3-phenylpropionate hydrocinnamate	rs112307471	0.0506661	-0.238964	2.4e-06	7925	A	G	0.0250225	22.1371
3-phenylpropionate hydrocinnamate	rs75223710	0.0494675	-0.219819	8.84e-06	7925	T	C	0.0257673	19.268
3-phenylpropionate hydrocinnamate	rs145409686	0.120275	-0.550427	4.73e-06	7925	C	T	0.0041228	19.7605
3-phenylpropionate hydrocinnamate	rs17767728	0.0194777	0.0909404	3.03e-06	7925	C	T	0.194635	20.5956
3-phenylpropionate hydrocinnamate	rs74432647	0.0304065	0.150663	7.23e-07	7925	T	C	0.0724275	24.2388
3-phenylpropionate hydrocinnamate	rs78674307	0.0340435	-0.150826	9.41e-06	7925	G	T	0.0557029	19.0064
3-phenylpropionate hydrocinnamate	rs77831208	0.0549664	0.249552	5.62e-06	7925	T	C	0.0208412	20.1894
3-phenylpropionate hydrocinnamate	rs187719086	0.0662578	-0.29344	9.48e-06	7925	T	C	0.0137168	18.5023
3-phenylpropionate hydrocinnamate	rs146175767	0.0264241	-0.121342	4.39e-06	7925	T	C	0.0945706	20.0285
3-phenylpropionate hydrocinnamate	rs116511059	0.0799895	0.400938	5.38e-07	7925	T	C	0.0094268	23.8578
3-phenylpropionate hydrocinnamate	rs73478203	0.0184542	0.0825426	7.72e-06	7925	G	A	0.230375	19.1885
3-phenylpropionate hydrocinnamate	rs147941428	0.0690333	-0.340237	8.28e-07	7925	G	A	0.0130043	23.6144
3-phenylpropionate hydrocinnamate	rs13283163	0.0347529	0.170526	9.26e-07	7925	A	G	0.0526149	23.0355
3-phenylpropionate hydrocinnamate	rs141685561	0.0298661	-0.143423	1.57e-06	7925	T	C	0.0739347	22.3806
3-phenylpropionate hydrocinnamate	rs2186671	0.016068	-0.0760014	2.25e-06	7925	G	A	0.448059	22.7004
3-phenylpropionate hydrocinnamate	rs9510299	0.01656	-0.0736478	8.69e-06	7925	C	G	0.359614	19.8428
3-phenylpropionate hydrocinnamate	rs79970883	0.03888	-0.195098	5.22e-07	7925	T	C	0.042993	24.8943
3-phenylpropionate hydrocinnamate	rs112423294	0.0883872	-0.402137	5.37e-06	7925	A	G	0.00782144	19.9359
3-phenylpropionate hydrocinnamate	rs12929353	0.0827237	-0.396283	1.66e-06	7925	A	G	0.00898891	22.2297
3-phenylpropionate hydrocinnamate	rs148153141	0.0551887	-0.27871	4.42e-07	7925	G	A	0.0199163	24.0999
3-phenylpropionate hydrocinnamate	rs34927101	0.0587005	0.294909	5.06e-07	7925	T	C	0.0178774	24.2714
3-phenylpropionate hydrocinnamate	rs62058082	0.0220071	-0.105084	1.8e-06	7925	T	C	0.168677	24.6131
3-phenylpropionate hydrocinnamate	rs112264683	0.0824753	0.368503	7.89e-06	7925	C	T	0.00914634	19.5492
3-phenylpropionate hydrocinnamate	rs10073658	0.0231405	0.104011	6.97e-06	7925	G	A	0.136043	20.2
3-phenylpropionate hydrocinnamate	rs143985394	0.0541185	-0.240823	8.59e-06	7925	G	A	0.0216392	19.504
3-phenylpropionate hydrocinnamate	rs4812445	0.0192108	-0.0994662	2.25e-07	7925	G	A	0.253933	29.8125
Kynurenine	rs9988529	0.036929	-0.180183	1.07e-06	8244	C	T	0.042129	21.653
Kynurenine	rs79435381	0.0368091	-0.166018	6.48e-06	8244	A	G	0.0418438	18.2558
Kynurenine	rs61825638	0.0171027	0.130031	2.89e-14	8244	T	C	0.246402	52.0806
Kynurenine	rs55709807	0.0395664	0.178987	6.08e-06	8244	A	G	0.0356445	18.1925
Kynurenine	rs6440053	0.0204102	0.0964971	2.27e-06	8244	A	T	0.842367	20.4322
Kynurenine	rs9821445	0.0206581	0.0994985	1.46e-06	8244	C	T	0.147783	20.6041
Kynurenine	rs116794445	0.0709539	-0.322608	5.45e-06	8244	A	G	0.0110504	18.7912
Kynurenine	rs10516101	0.0269608	-0.123617	4.54e-06	8244	T	C	0.0812102	18.8381
Kynurenine	rs17240098	0.0327399	0.148969	5.36e-06	8244	T	G	0.0553582	19.174
Kynurenine	rs17287314	0.0165025	-0.0741746	6.97e-06	8244	A	T	0.297359	18.9927
Kynurenine	rs10216901	0.0153069	-0.092585	1.46e-09	8244	T	C	0.372432	33.1585
Kynurenine	rs55879891	0.0215999	0.101148	2.83e-06	8244	A	C	0.137167	20.0081
Kynurenine	rs72761290	0.0286233	0.135722	2.12e-06	8244	A	C	0.0752681	21.1887
Kynurenine	rs6481144	0.0450635	-0.21192	2.57e-06	8244	C	A	0.971072	20.8484
Kynurenine	rs10883982	0.0174501	-0.0787528	6.39e-06	8244	C	A	0.22765	18.0146
Kynurenine	rs11055387	0.0321909	-0.145349	6.33e-06	8244	C	G	0.0566212	18.6437
Kynurenine	rs3184504	0.0148104	-0.108142	2.84e-13	8244	C	T	0.513669	48.4408
Kynurenine	rs75973738	0.0374159	-0.194072	2.14e-07	8244	A	T	0.0423521	25.2579
Kynurenine	rs35223481	0.0235442	-0.105966	6.77e-06	8244	A	T	0.112435	18.5128
Kynurenine	rs9933330	0.0193124	-0.103406	8.58e-08	8244	T	C	0.180459	26.1504
Kynurenine	rs72789484	0.0325854	-0.144555	9.16e-06	8244	A	G	0.0546991	17.8492
Kynurenine	rs6540080	0.0164258	-0.107927	5.01e-11	8244	A	G	0.287217	39.4972
Kynurenine	rs4843270	0.0165261	0.205627	1.53e-35	8244	A	C	0.265349	138.147
Kynurenine	rs9909552	0.0155536	0.0692728	8.44e-06	8244	G	C	0.37961	18.6712
Kynurenine	rs34519073	0.0160729	0.071803	7.92e-06	8244	A	G	0.311375	18.2631
N-acetylglutamate	rs12070599	0.0173446	-0.0833283	1.55e-06	7802	A	G	0.31028	23.2503
N-acetylglutamate	rs79132971	0.0296366	0.132736	7.51e-06	7802	A	C	0.0725952	18.5486
N-acetylglutamate	rs10168931	0.0183105	0.123014	1.84e-11	7802	A	G	0.224014	41.2528
N-acetylglutamate	rs148804382	0.0769657	0.395956	2.68e-07	7802	A	C	0.0103166	25.0521
N-acetylglutamate	rs76105072	0.0390113	0.178385	4.82e-06	7802	C	T	0.0402336	19.2161
N-acetylglutamate	rs186654219	0.0767441	0.36491	1.99e-06	7802	A	G	0.0103212	21.2767
N-acetylglutamate	rs187543759	0.0734255	-0.329606	7.16e-06	7802	C	T	0.0110081	18.4947
N-acetylglutamate	rs10872573	0.0174765	-0.0805091	4.09e-06	7802	C	T	0.723072	20.2998
N-acetylglutamate	rs148895950	0.0670282	-0.297994	8.76e-06	7802	G	T	0.0133051	18.2286
N-acetylglutamate	rs10957056	0.0197421	0.087937	8.42e-06	7802	C	A	0.191407	18.7153
N-acetylglutamate	rs116233634	0.0616153	0.279475	5.74e-06	7802	G	A	0.0158761	19.0838
N-acetylglutamate	rs12554315	0.0339765	0.155318	4.85e-06	7802	A	T	0.0556449	19.8258
N-acetylglutamate	rs4336667	0.0157023	-0.0726878	3.67e-06	7802	A	G	0.567883	20.2785
N-acetylglutamate	rs2265815	0.0200603	0.0912856	5.35e-06	7802	G	A	0.820119	19.2247
N-acetylglutamate	rs10762589	0.017702	-0.0883667	5.98e-07	7802	T	C	0.752636	22.7451
N-acetylglutamate	rs2803552	0.0419759	-0.205145	1.02e-06	7802	C	T	0.96381	22.967
N-acetylglutamate	rs60665648	0.0554528	-0.261085	2.5e-06	7802	C	T	0.0195022	20.387
N-acetylglutamate	rs7154858	0.0212157	0.0944413	8.53e-06	7802	C	T	0.155615	18.3257
N-acetylglutamate	rs28690110	0.017735	-0.0796679	7.05e-06	7802	T	C	0.256755	18.9407
N-acetylglutamate	rs10854172	0.01969	0.116341	3.45e-09	7802	C	T	0.187765	32.3358
Glycerol 3-phosphate	rs72650882	0.0400346	0.193643	1.32e-06	8201	C	T	0.0394383	23.36
Glycerol 3-phosphate	rs56704741	0.0165102	-0.104833	2.16e-10	8201	C	T	0.344183	40.8808
Glycerol 3-phosphate	rs149344982	0.0677323	0.321236	2.11e-06	8201	A	G	0.0133024	22.2706
Glycerol 3-phosphate	rs1780318	0.0333781	0.448805	3.24e-41	8201	T	A	0.943146	181.022
Glycerol 3-phosphate	rs6695630	0.0235356	-0.110939	2.43e-06	8201	G	C	0.12601	22.2869
Glycerol 3-phosphate	rs138201625	0.0688063	0.330102	1.61e-06	8201	C	G	0.0129099	22.8336
Glycerol 3-phosphate	rs16840029	0.0376776	0.170339	6.16e-06	8201	A	G	0.0445551	20.3047
Glycerol 3-phosphate	rs72852030	0.0591747	0.269297	5.34e-06	8201	T	C	0.0168581	19.7571
Glycerol 3-phosphate	rs149000340	0.059454	-0.283142	1.91e-06	8201	T	C	0.0174881	22.6505
Glycerol 3-phosphate	rs162416	0.0172667	0.0765529	9.27e-06	8201	G	T	0.289002	19.7939
Glycerol 3-phosphate	rs113971921	0.0213914	0.0971709	5.56e-06	8201	T	C	0.166028	21.4948
Glycerol 3-phosphate	rs79393239	0.0470789	-0.213038	6.04e-06	8201	T	C	0.0279306	20.256
Glycerol 3-phosphate	rs337370	0.0158083	-0.0731129	3.75e-06	8201	T	C	0.519666	21.9385
Glycerol 3-phosphate	rs143671553	0.0500149	-0.236422	2.28e-06	8201	G	A	0.0235791	21.1568
Glycerol 3-phosphate	rs118174096	0.06139	-0.281275	4.61e-06	8201	T	C	0.0158449	20.2805
Glycerol 3-phosphate	rs4709324	0.0210023	-0.0959369	4.93e-06	8201	C	T	0.171541	21.505
Glycerol 3-phosphate	rs6945869	0.0411328	-0.18358	8.08e-06	8201	T	C	0.0389125	20.72
Glycerol 3-phosphate	rs3750309	0.015705	0.0779824	6.85e-07	8201	G	T	0.455985	24.8118
Glycerol 3-phosphate	rs12770630	0.0235144	-0.115058	9.93e-07	8201	T	C	0.12587	23.9546
Glycerol 3-phosphate	rs118152300	0.0374675	0.167422	7.88e-06	8201	T	G	0.0451781	19.8755
Glycerol 3-phosphate	rs73499488	0.0518527	0.248377	1.67e-06	8201	G	C	0.0231351	22.9262
Glycerol 3-phosphate	rs11603769	0.0511828	0.229614	7.25e-06	8201	C	G	0.0240741	20.3625
Glycerol 3-phosphate	rs117110311	0.106255	0.488462	4.28e-06	8201	C	G	0.005377	20.9778
Glycerol 3-phosphate	rs7968044	0.022321	-0.0992173	8.79e-06	8201	C	A	0.140581	19.5493
Glycerol 3-phosphate	rs75198564	0.0201541	0.0914908	5.64e-06	8201	G	A	0.180152	20.3233
Glycerol 3-phosphate	rs7319463	0.0465571	-0.217628	2.95e-06	8201	A	G	0.0285504	21.5971
Glycerol 3-phosphate	rs10521085	0.0249262	-0.113394	5.39e-06	8201	T	C	0.108586	20.4601
Glycerol 3-phosphate	rs537609697	0.0873416	-0.424592	1.17e-06	8201	G	A	0.00853513	25.0928
Glycerol 3-phosphate	rs74622263	0.0334532	-0.148881	8.57e-06	8201	G	A	0.0567904	19.5157
Glycerol 3-phosphate	rs186366783	0.0524575	0.2955	1.77e-08	8201	A	T	0.0223242	31.3715
Glycerol 3-phosphate	rs186970614	0.07965	0.354048	8.79e-06	8201	C	G	0.00966006	19.7116
Imidazole lactate	rs3765719	0.0281066	0.126601	6.66e-06	8256	C	T	0.0864132	20.9411
Imidazole lactate	rs61774831	0.0703736	0.317674	6.36e-06	8256	A	C	0.0119251	19.6763
Imidazole lactate	rs490379	0.0219505	-0.133215	1.29e-09	8256	C	A	0.136264	34.6243
Imidazole lactate	rs7530513	0.0144873	0.397623	7.7e-166	8256	A	G	0.50267	708.482
Imidazole lactate	rs61798917	0.0155656	0.0769112	7.77e-07	8256	A	G	0.382142	23.1207
Imidazole lactate	rs7563086	0.0297498	0.14342	1.43e-06	8256	T	C	0.0697089	22.0791
Imidazole lactate	rs9878908	0.0187632	-0.086292	4.25e-06	8256	T	C	0.795375	20.0549
Imidazole lactate	rs150565193	0.0546598	-0.248798	5.32e-06	8256	T	C	0.0195122	19.596
Imidazole lactate	rs116793365	0.0670653	-0.300561	7.41e-06	8256	G	A	0.0127972	18.8831
Imidazole lactate	rs145281230	0.0738951	-0.439015	2.83e-09	8256	G	A	0.0105506	33.3484
Imidazole lactate	rs28410020	0.0176684	0.0844789	1.74e-06	8256	C	G	0.255178	22.4526
Imidazole lactate	rs2315488	0.0184136	-0.0871675	2.2e-06	8256	A	G	0.220711	21.6303
Imidazole lactate	rs72933650	0.0300497	0.132911	9.73e-06	8256	T	C	0.0722807	19.6013
Imidazole lactate	rs72943057	0.0494957	-0.219653	9.09e-06	8256	C	T	0.0234716	18.2961
Imidazole lactate	rs10277377	0.0256952	0.116516	5.77e-06	8256	T	C	0.0950995	19.3313
Imidazole lactate	rs149262976	0.0885376	0.405513	4.65e-06	8256	C	T	0.00729306	19.7002
Imidazole lactate	rs1441770	0.0157461	-0.0757838	1.49e-06	8256	A	G	0.399513	22.8076
Imidazole lactate	rs2805103	0.0168381	0.0969957	8.39e-09	8256	A	T	0.70863	32.1925
Imidazole lactate	rs148327605	0.0306471	0.137958	6.75e-06	8256	T	C	0.0658858	19.382
Imidazole lactate	rs4150575	0.0165673	0.107027	1.05e-10	8256	T	C	0.688358	40.7653
Imidazole lactate	rs10774021	0.0158871	0.194878	1.37e-34	8256	T	C	0.651353	144.87
Imidazole lactate	rs146849590	0.114153	-0.504435	9.92e-06	8256	C	A	0.00444851	18.645
Imidazole lactate	rs11076256	0.0271182	0.714384	6.12e-153	8256	T	C	0.0774033	648.93
Imidazole lactate	rs143277630	0.0355437	-0.312217	1.58e-18	8256	T	C	0.0475578	73.5394
Imidazole lactate	rs183176218	0.0390076	-0.173245	8.94e-06	8256	A	T	0.0392564	18.7292
Imidazole lactate	rs12601778	0.0153104	-0.107145	2.59e-12	8256	T	C	0.434368	46.826
Imidazole lactate	rs11672362	0.0415283	0.184489	8.89e-06	8256	T	C	0.0352009	19.1263
Imidazole lactate	rs2229742	0.0254704	0.116801	4.52e-06	8256	C	G	0.0999389	20.3077
4-guanidinobutanoate	rs3737704	0.0141416	-0.450808	1e-200	8144	C	A	0.55384	909.049
4-guanidinobutanoate	rs11260738	0.014947	-0.0674824	6.34e-06	8144	A	G	0.508619	18.5756
4-guanidinobutanoate	rs12145688	0.01516	0.0783759	2.34e-07	8144	G	T	0.404815	24.1725
4-guanidinobutanoate	rs11580678	0.0161818	-0.0749203	3.66e-06	8144	T	G	0.329111	20.2316
4-guanidinobutanoate	rs57389554	0.0313033	-0.14118	6.48e-06	8144	A	G	0.0592876	18.1424
4-guanidinobutanoate	rs114708452	0.039056	0.193902	6.88e-07	8144	T	C	0.0385138	22.7351
4-guanidinobutanoate	rs151040866	0.0326279	-0.159233	1.06e-06	8144	A	G	0.0549247	21.4885
4-guanidinobutanoate	rs13107325	0.0286355	0.131282	4.55e-06	8144	T	C	0.0736144	19.1844
4-guanidinobutanoate	rs6556949	0.0167779	0.0747603	8.35e-06	8144	T	C	0.300935	19.1918
4-guanidinobutanoate	rs7380998	0.0385778	-0.179866	3.13e-06	8144	G	A	0.961782	19.4106
4-guanidinobutanoate	rs13163650	0.0168637	0.0793781	2.51e-06	8144	G	A	0.726177	20.4534
4-guanidinobutanoate	rs61287921	0.06837	-0.307334	6.95e-06	8144	A	G	0.0120779	18.394
4-guanidinobutanoate	rs706151	0.0149986	0.0669338	8.09e-06	8144	G	A	0.467889	18.204
4-guanidinobutanoate	rs150629268	0.0478751	0.220045	4.3e-06	8144	T	G	0.0254143	19.5761
4-guanidinobutanoate	rs140852306	0.0280679	-0.128618	4.6e-06	8144	T	C	0.0768229	19.1496
4-guanidinobutanoate	rs11787780	0.0165161	0.0743765	6.69e-06	8144	T	C	0.285195	18.4053
4-guanidinobutanoate	rs72632963	0.0611352	-0.272225	8.47e-06	8144	C	T	0.0149686	17.8319
4-guanidinobutanoate	rs7969761	0.0151665	0.0903542	2.56e-09	8144	T	C	0.545855	33.0896
4-guanidinobutanoate	rs61991622	0.0309457	0.139752	6.3e-06	8144	A	G	0.0647691	19.3105
4-guanidinobutanoate	rs45622433	0.0846735	-0.392152	3.63e-06	8144	A	G	0.00786531	19.5884
4-guanidinobutanoate	rs112807038	0.0407482	0.185925	5.05e-06	8144	T	C	0.0345951	18.8436
4-guanidinobutanoate	rs77951681	0.021744	0.101923	2.77e-06	8144	C	T	0.138948	20.2893
Glucuronate	rs12092559	0.0234488	-0.106219	5.9e-06	7988	T	G	0.118985	18.9351
Glucuronate	rs111273747	0.0761519	0.349979	4.31e-06	7988	G	A	0.010158	19.7192
Glucuronate	rs140946796	0.0808908	0.373006	4e-06	7988	G	T	0.00899371	19.8557
Glucuronate	rs1561398	0.0178383	-0.0832245	3.08e-06	7988	T	C	0.252229	20.92
Glucuronate	rs62391856	0.0192251	0.0882028	4.48e-06	7988	T	C	0.215529	21.0645
Glucuronate	rs9491556	0.0935382	0.419107	7.44e-06	7988	T	C	0.00679673	18.9836
Glucuronate	rs117910752	0.0381401	0.185814	1.11e-06	7988	G	A	0.0415035	21.9981
Glucuronate	rs141615044	0.0744002	0.336958	5.93e-06	7988	A	C	0.010653	19.159
Glucuronate	rs10898981	0.0164678	0.0773381	2.65e-06	7988	C	A	0.678023	20.9099
Glucuronate	rs189957470	0.0611897	-0.288782	2.36e-06	7988	T	C	0.0160574	21.1004
Glucuronate	rs6539427	0.0184289	-0.0846334	4.38e-06	7988	C	T	0.220234	19.6952
Glucuronate	rs1959120	0.0156366	-0.071683	4.56e-06	7988	T	A	0.426814	20.1289
Glucuronate	rs12050756	0.0437976	0.199795	5.07e-06	7988	G	A	0.0314485	19.4674
Glucuronate	rs150551895	0.0586271	0.264587	6.39e-06	7988	T	C	0.0176136	19.3946
Glucuronate	rs7510321	0.0183015	0.0811601	9.22e-06	7988	C	T	0.771942	18.5645
Glucuronate	rs73231674	0.031236	-0.140286	7.08e-06	7988	G	T	0.0645404	19.023
Glucuronate	rs116932970	0.0379049	0.16785	9.5e-06	7988	C	A	0.042454	18.3348
Ribitol	rs3845611	0.0226947	-0.104901	3.8e-06	8128	G	T	0.13437	20.8552
Ribitol	rs2744764	0.0259235	0.117358	5.98e-06	8128	T	C	0.0960564	19.4823
Ribitol	rs72688441	0.0335227	-0.603321	2.04e-72	8128	A	G	0.0538338	312.922
Ribitol	rs12144476	0.0482583	0.222626	3.96e-06	8128	C	T	0.0264037	20.7592
Ribitol	rs74995512	0.0720991	-0.331117	4.38e-06	8128	A	G	0.0113902	20.1141
Ribitol	rs13100424	0.0550166	0.294562	8.6e-08	8128	G	C	0.0200999	27.8691
Ribitol	rs1420467	0.0191097	0.0920482	1.46e-06	8128	A	G	0.792493	22.7079
Ribitol	rs73248229	0.0417423	-0.190145	5.23e-06	8128	G	T	0.0358819	20.3784
Ribitol	rs115232717	0.0995462	-0.516457	2.12e-07	8128	G	A	0.0059106	25.5503
Ribitol	rs111534509	0.034992	0.157601	6.67e-06	8128	A	G	0.0533091	20.4232
Ribitol	rs186730428	0.0158572	-0.0721017	5.44e-06	8128	G	A	0.377822	19.9096
Ribitol	rs144424724	0.0738799	-0.331572	7.19e-06	8128	T	C	0.0110974	19.6556
Ribitol	rs80012250	0.0363521	-0.164302	6.19e-06	8128	G	A	0.0478994	20.0575
Ribitol	rs60688348	0.0175391	0.0788168	7e-06	8128	C	A	0.263264	19.6289
Ribitol	rs77703857	0.0432535	0.191571	9.47e-06	8128	T	C	0.0350223	20.2072
Ribitol	rs73217598	0.0648737	0.307856	2.08e-06	8128	A	G	0.0144704	22.0256
Ribitol	rs113682909	0.0804974	-0.405067	4.85e-07	8128	C	G	0.00939639	24.8972
Ribitol	rs2186050	0.0165737	-0.0781457	2.42e-06	8128	C	G	0.355675	22.8083
Ribitol	rs142220999	0.0744908	0.334271	7.21e-06	8128	T	C	0.0109313	19.6813
Ribitol	rs7903429	0.0205295	0.0970626	2.27e-06	8128	T	C	0.170385	21.7009
Ribitol	rs117587050	0.0631777	0.301156	1.87e-06	8128	C	T	0.015144	22.0435
Ribitol	rs77987208	0.0227397	-0.117677	2.28e-07	8128	C	T	0.132946	26.0256
Ribitol	rs572823378	0.0590763	-0.268394	5.54e-06	8128	A	C	0.0173521	20.0111
Ribitol	rs73317157	0.0273357	-0.122647	7.23e-06	8128	A	G	0.0875741	19.5812
Ribitol	rs183901354	0.188913	-0.901248	1.84e-06	8128	T	C	0.00166482	21.9995
Ribitol	rs192431765	0.0876599	0.406925	3.45e-06	8128	C	G	0.00788428	21.1051
Ribitol	rs145095548	0.112951	0.524916	3.36e-06	8128	C	A	0.00468731	20.9454
Ribitol	rs72722075	0.0235479	-0.141262	1.99e-09	8128	T	C	0.123722	35.3126
Ribitol	rs7190382	0.0163858	-0.0809751	7.74e-07	8128	T	A	0.643304	24.5264
Ribitol	rs34552467	0.0166187	0.0748839	6.61e-06	8128	C	A	0.329207	20.1752
Ribitol	rs62058095	0.07998	-0.355229	8.93e-06	8128	C	G	0.00930835	18.956
Ribitol	rs12967772	0.0245399	0.114477	3.09e-06	8128	T	C	0.885377	21.6721
Ribitol	rs7252227	0.0155659	-0.0705068	5.91e-06	8128	T	G	0.581229	19.7126
Ribitol	rs12625462	0.0222218	0.100419	6.21e-06	8128	A	G	0.141742	19.9858
Ribitol	rs13046014	0.0298658	0.143955	1.44e-06	8128	C	G	0.0710291	22.2837
Ribitol	rs111422112	0.075336	0.342769	5.37e-06	8128	C	T	0.010822	20.4921
Ribitol	rs117035597	0.0368759	-0.164258	8.41e-06	8128	A	C	0.0453645	19.034
Glycodeoxycholate	rs146174820	0.0611534	-0.286214	2.87e-06	6877	A	G	0.0197154	21.8383
Glycodeoxycholate	rs2290258	0.0274227	0.124683	5.45e-06	6877	C	A	0.106372	20.3792
Glycodeoxycholate	rs3132031	0.0306465	0.136212	8.81e-06	6877	C	G	0.083724	19.6267
Glycodeoxycholate	rs73153108	0.0515713	0.230561	7.8e-06	6877	T	C	0.027794	19.8077
Glycodeoxycholate	rs60930884	0.028606	-0.127602	8.17e-06	6877	G	T	0.0979532	19.8389
Glycodeoxycholate	rs115480587	0.0535613	-0.243568	5.43e-06	6877	G	A	0.024909	19.87
Glycodeoxycholate	rs13101279	0.0172893	0.0770005	8.44e-06	6877	A	G	0.608785	19.4714
Glycodeoxycholate	rs7687207	0.0172861	0.0783161	5.88e-06	6877	G	A	0.548944	20.9452
Glycodeoxycholate	rs55917677	0.0199131	0.0908851	5.02e-06	6877	T	C	0.234824	20.4684
Glycodeoxycholate	rs80078071	0.0216891	0.0973519	7.17e-06	6877	A	G	0.191709	20.2525
Glycodeoxycholate	rs62448268	0.0205955	0.0953227	3.69e-06	6877	A	G	0.206154	20.5077
Glycodeoxycholate	rs76962381	0.0207547	-0.10889	1.55e-07	6877	T	C	0.207403	26.9056
Glycodeoxycholate	rs75878687	0.0617298	0.274662	8.61e-06	6877	C	G	0.0193798	19.7696
Glycodeoxycholate	rs74927400	0.0678883	0.330046	1.16e-06	6877	T	C	0.0157956	23.364
Glycodeoxycholate	rs2155345	0.0182146	-0.0810837	8.52e-06	6877	T	G	0.318609	19.6818
Glycodeoxycholate	rs9514591	0.0184498	-0.0820086	8.79e-06	6877	C	T	0.299417	19.4529
Glycodeoxycholate	rs2351511	0.0724084	0.322661	8.35e-06	6877	T	C	0.985905	19.9505
Glycodeoxycholate	rs7403557	0.019175	0.101229	1.3e-07	6877	G	A	0.731422	27.7909
Glycodeoxycholate	rs115155467	0.0942028	-0.460446	1.02e-06	6877	G	A	0.00815257	23.6533
Glycodeoxycholate	rs118040844	0.0950748	0.429065	6.39e-06	6877	A	T	0.00810253	20.4044
Theobromine	rs6669746	0.0154489	0.0701676	5.57e-06	8137	A	G	0.483722	20.0544
Theobromine	rs2628473	0.0169935	0.0753681	9.2e-06	8137	C	G	0.306775	19.7019
Theobromine	rs115810418	0.0370651	0.173537	2.84e-06	8137	T	A	0.0458835	21.5068
Theobromine	rs72870405	0.0326215	-0.15323	2.64e-06	8137	A	T	0.0614672	22.0977
Theobromine	rs35155698	0.0169732	0.0750576	9.77e-06	8137	C	T	0.300798	19.3235
Theobromine	rs13065149	0.0160933	-0.0774221	1.5e-06	8137	T	G	0.416893	23.777
Theobromine	rs79880362	0.0295016	0.146943	6.33e-07	8137	T	C	0.0745231	24.3017
Theobromine	rs6878843	0.0259449	0.11814	5.28e-06	8137	T	G	0.0981603	20.1521
Theobromine	rs116892987	0.0711461	-0.329003	3.76e-06	8137	A	G	0.0122552	21.3743
Theobromine	rs6569661	0.0178126	-0.0859588	1.39e-06	8137	G	A	0.726404	23.9626
Theobromine	rs62462718	0.0173769	-0.0777005	7.77e-06	8137	A	G	0.317824	21.3529
Theobromine	rs2529273	0.0178971	0.101541	1.4e-08	8137	T	C	0.726808	33.4457
Theobromine	rs12549440	0.0165038	0.0794261	1.49e-06	8137	T	C	0.34769	23.3456
Theobromine	rs117966480	0.0654721	-0.322677	8.29e-07	8137	C	A	0.0145231	24.3179
Theobromine	rs144661998	0.0213092	0.0958879	6.8e-06	8137	A	G	0.159529	20.1071
Theobromine	rs147824813	0.0673004	0.298848	8.97e-06	8137	G	T	0.0136067	19.5494
Theobromine	rs7485735	0.0175283	-0.0794824	5.77e-06	8137	C	T	0.686925	22.1651
Theobromine	rs12431055	0.0287893	0.128412	8.18e-06	8137	T	C	0.0798941	19.7699
Theobromine	rs150576152	0.0456525	0.207064	5.74e-06	8137	G	A	0.0301517	20.4504
Theobromine	rs566861268	0.115771	0.519125	7.32e-06	8137	A	G	0.00457129	20.0008
Theobromine	rs6497692	0.0156289	0.0748062	1.7e-06	8137	T	C	0.431385	22.3944
Theobromine	rs11657948	0.026931	0.119169	9.64e-06	8137	A	G	0.0951605	19.9437
Theobromine	rs11653172	0.0161773	-0.0719812	8.61e-06	8137	G	A	0.507309	21.1251
Theobromine	rs56113850	0.0155754	-0.105914	1.05e-11	8137	C	T	0.576193	44.8143
Theobromine	rs62205691	0.0634126	-0.282897	8.15e-06	8137	A	G	0.0153181	19.6877
Theobromine	rs139776	0.0169698	-0.0834689	8.71e-07	8137	T	C	0.332129	25.2221
Theobromine	rs113666924	0.043086	-0.199128	3.81e-06	8137	A	G	0.0343297	21.4434
Quinate	rs553719	0.0328968	0.147306	7.54e-06	8200	C	T	0.937921	20.7677
Quinate	rs114371828	0.0601557	-0.267108	8.98e-06	8200	T	C	0.0166605	19.2097
Quinate	rs1594297	0.0505211	0.224925	8.5e-06	8200	A	G	0.974516	20.652
Quinate	rs116020639	0.0623683	-0.316022	4.04e-07	8200	C	T	0.0157528	25.4672
Quinate	rs112388569	0.0671713	-0.298781	8.67e-06	8200	T	C	0.0132667	19.2054
Quinate	rs140759816	0.0405924	-0.186302	4.44e-06	8200	A	T	0.0375843	20.6364
Quinate	rs34099891	0.0174244	-0.0824109	2.25e-06	8200	T	G	0.26108	21.5386
Quinate	rs74489311	0.240369	-1.12714	2.74e-06	8200	A	T	0.00103899	21.6771
Quinate	rs77082173	0.0453441	0.201076	9.23e-06	8200	T	C	0.030454	19.6205
Quinate	rs4148714	0.027082	-0.125867	3.36e-06	8200	C	A	0.0913027	21.6077
Quinate	rs73202647	0.0238233	-0.109072	4.69e-06	8200	C	T	0.121515	20.8753
Quinate	rs73328382	0.101636	-0.490215	1.41e-06	8200	A	C	0.00586941	23.0552
Quinate	rs186185553	0.0568661	-0.255397	7.08e-06	8200	T	C	0.0190144	19.9974
Quinate	rs115520044	0.0606751	0.330168	5.28e-08	8200	A	G	0.0166095	29.2981
Quinate	rs62027288	0.0156247	0.0759955	1.15e-06	8200	C	T	0.460441	23.5925
Quinate	rs183574340	0.0834702	-0.415375	6.48e-07	8200	A	G	0.00850881	23.9355
Quinate	rs2108740	0.0373631	-0.169235	5.91e-06	8200	A	C	0.0446539	20.0817
Quinate	rs145444661	0.0679412	-0.329336	1.25e-06	8200	T	C	0.0131884	23.2098
Quinate	rs76051019	0.0487058	-0.23203	1.9e-06	8200	A	G	0.0258336	22.2753
Quinate	rs5997787	0.0159581	0.0735554	4.04e-06	8200	C	T	0.55684	21.9492
Gentisate	rs3861695	0.0169127	-0.0760413	6.92e-06	8013	T	C	0.683305	20.0983
Gentisate	rs522708	0.0169917	-0.0822705	1.29e-06	8013	G	A	0.283475	22.0875
Gentisate	rs187258635	0.0532573	-0.236251	9.16e-06	8013	T	C	0.0215081	18.8645
Gentisate	rs72824920	0.0371937	0.192917	2.14e-07	8013	C	T	0.0442895	25.3195
Gentisate	rs12471344	0.0425454	-0.204526	1.53e-06	8013	A	G	0.0351109	22.7701
Gentisate	rs72950259	0.0917044	0.409958	7.81e-06	8013	G	T	0.00712767	19.1016
Gentisate	rs77380220	0.0486142	0.222387	4.77e-06	8013	A	G	0.0258828	20.0282
Gentisate	rs73217253	0.0328036	-0.160981	9.23e-07	8013	A	G	0.0584083	22.9004
Gentisate	rs147503040	0.0486921	0.240882	7.54e-07	8013	A	G	0.0254653	23.1379
Gentisate	rs79188489	0.0751315	0.343904	4.71e-06	8013	T	G	0.0106531	20.0216
Gentisate	rs62362979	0.0610391	0.273101	7.67e-06	8013	G	A	0.0161857	19.074
Gentisate	rs62621664	0.0575444	0.265359	4e-06	8013	T	G	0.0182409	20.255
Gentisate	rs375709482	0.0557177	-0.273576	9.11e-07	8013	T	C	0.0191874	22.6308
Gentisate	rs10097464	0.015626	-0.0715199	4.72e-06	8013	C	T	0.441401	20.2582
Gentisate	rs1041350	0.0208627	0.0994006	1.89e-06	8013	C	T	0.162725	21.6266
Gentisate	rs1010664	0.0431905	0.200004	3.64e-06	8013	C	T	0.0324447	20.17
Gentisate	rs77091748	0.0580381	0.25787	8.87e-06	8013	T	C	0.0181761	19.0583
Gentisate	rs76930336	0.0432874	-0.202699	2.83e-06	8013	A	C	0.0324797	20.7403
Gentisate	rs113812650	0.0921	-0.420894	4.88e-06	8013	T	C	0.00708375	20.0134
Gentisate	rs9572022	0.0155994	-0.0758655	1.15e-06	8013	G	A	0.568464	22.6858
Gentisate	rs117167763	0.13274	0.594305	7.56e-06	8013	T	C	0.00338685	19.1467
Gentisate	rs72645867	0.0331451	0.162441	9.54e-07	8013	A	G	0.0602902	24.0242
Gentisate	rs75476920	0.0212045	-0.0942693	8.76e-06	8013	C	T	0.15625	18.8152
Gentisate	rs9959080	0.0194371	-0.0926697	1.86e-06	8013	A	G	0.807333	21.4592
Gentisate	rs10153505	0.02296	-0.109387	1.9e-06	8013	G	T	0.854558	23.8986
Gentisate	rs367715	0.0160673	0.0721685	7.07e-06	8013	G	A	0.348675	18.9959
Gentisate	rs2833465	0.023061	-0.110209	1.76e-06	8013	T	C	0.12614	21.5085
Gentisate	rs6010005	0.05	0.229928	4.25e-06	8013	C	G	0.0237352	19.6755
Theophylline	rs10902695	0.018084	-0.0834655	3.92e-06	7822	T	C	0.274212	21.7447
Theophylline	rs72793907	0.0606691	-0.274555	6.03e-06	7822	G	A	0.0174664	20.2848
Theophylline	rs1388182	0.0349153	-0.155876	8.03e-06	7822	T	C	0.0561395	20.1879
Theophylline	rs114110478	0.0303158	0.142487	2.6e-06	7822	C	G	0.0759902	22.3595
Theophylline	rs75723819	0.0468234	-0.211336	6.38e-06	7822	A	C	0.0308404	20.9344
Theophylline	rs75870478	0.0600974	-0.281468	2.82e-06	7822	T	C	0.0183091	22.3344
Theophylline	rs67360043	0.0196537	0.0886627	6.44e-06	7822	A	T	0.210393	20.4784
Theophylline	rs258831	0.0220943	-0.0982197	8.77e-06	7822	G	C	0.172656	21.6123
Theophylline	rs116926604	0.0591917	-0.276332	3.04e-06	7822	C	T	0.0187757	22.0641
Theophylline	rs79361921	0.0470132	-0.232926	7.25e-07	7822	A	G	0.0295007	24.3698
Theophylline	rs17428030	0.0301283	0.136372	6e-06	7822	G	A	0.0811424	21.7465
Theophylline	rs12259905	0.0305894	0.155223	3.89e-07	7822	T	C	0.0731332	25.6272
Theophylline	rs4615950	0.0164924	-0.0738501	7.54e-06	7822	T	C	0.399028	20.5085
Theophylline	rs34804482	0.0527985	-0.242551	4.35e-06	7822	C	T	0.0234865	21.1599
Theophylline	rs643104	0.017458	-0.0815481	3e-06	7822	C	T	0.336783	23.3003
Theophylline	rs74069834	0.0611119	-0.270594	9.52e-06	7822	G	A	0.0173385	19.5602
Theophylline	rs7323950	0.0174912	-0.0792948	5.8e-06	7822	G	A	0.669651	21.8151
Theophylline	rs116572946	0.060805	-0.278367	4.69e-06	7822	T	C	0.0176742	21.0978
Theophylline	rs79542551	0.0716904	-0.328871	4.49e-06	7822	G	A	0.0127102	21.2846
Theophylline	rs115520044	0.0619626	0.322722	1.91e-07	7822	A	G	0.016898	27.154
Theophylline	rs75095637	0.0309814	0.140865	5.45e-06	7822	C	A	0.0721271	20.825
Theophylline	rs180968112	0.0708522	-0.313019	9.97e-06	7822	A	G	0.0133062	20.1713
Theophylline	rs74526939	0.0441667	-0.20014	5.86e-06	7822	G	A	0.0338003	20.513
Theophylline	rs149370966	0.0600696	-0.270438	6.73e-06	7822	A	G	0.0180128	20.2854
Theophylline	rs2245730	0.0162537	-0.0787472	1.27e-06	7822	C	A	0.435058	23.9102
1,5-anhydroglucitol (1,5-ag)	rs526600	0.0557783	-0.303655	5.21e-08	8139	A	T	0.980668	28.548
1,5-anhydroglucitol (1,5-ag)	rs7536190	0.0241326	0.113912	2.36e-06	8139	A	T	0.886879	21.2409
1,5-anhydroglucitol (1,5-ag)	rs2800798	0.0176597	0.079919	6.03e-06	8139	A	G	0.245431	19.2953
1,5-anhydroglucitol (1,5-ag)	rs28429046	0.0190478	0.0877134	4.13e-06	8139	T	A	0.218221	21.4165
1,5-anhydroglucitol (1,5-ag)	rs219151	0.0192478	-0.0930985	1.32e-06	8139	C	G	0.803761	22.309
1,5-anhydroglucitol (1,5-ag)	rs139280007	0.0534709	-0.241187	6.46e-06	8139	C	G	0.0208697	19.3907
1,5-anhydroglucitol (1,5-ag)	rs4988235	0.015516	0.125118	7.4e-16	8139	A	G	0.646606	58.6342
1,5-anhydroglucitol (1,5-ag)	rs138882034	0.0847491	-0.40062	2.28e-06	8139	C	T	0.00797971	20.7287
1,5-anhydroglucitol (1,5-ag)	rs147071339	0.15567	-0.72443	3.26e-06	8139	G	A	0.0024003	20.5023
1,5-anhydroglucitol (1,5-ag)	rs6444144	0.0155373	0.0750138	1.38e-06	8139	T	C	0.601673	22.0064
1,5-anhydroglucitol (1,5-ag)	rs5026374	0.0155202	0.0705329	5.5e-06	8139	A	T	0.580627	19.7619
1,5-anhydroglucitol (1,5-ag)	rs112766573	0.033745	0.149694	9.16e-06	8139	T	C	0.055333	19.1067
1,5-anhydroglucitol (1,5-ag)	rs78394231	0.0258071	0.116636	6.2e-06	8139	C	T	0.0970646	19.4497
1,5-anhydroglucitol (1,5-ag)	rs118097969	0.0574857	0.254382	9.64e-06	8139	A	C	0.0178351	18.489
1,5-anhydroglucitol (1,5-ag)	rs185053832	0.0796429	-0.376359	2.29e-06	8139	A	C	0.00916021	20.9762
1,5-anhydroglucitol (1,5-ag)	rs11976181	0.0208369	-0.132448	2.07e-10	8139	C	T	0.817748	42.7714
1,5-anhydroglucitol (1,5-ag)	rs55646821	0.0310105	0.150169	1.28e-06	8139	A	C	0.936148	21.9961
1,5-anhydroglucitol (1,5-ag)	rs868427	0.0229285	-0.103914	5.84e-06	8139	C	T	0.130862	20.0361
1,5-anhydroglucitol (1,5-ag)	rs138306161	0.069429	-0.308695	8.74e-06	8139	T	C	0.0122087	18.7451
1,5-anhydroglucitol (1,5-ag)	rs117813792	0.0662852	-0.331071	5.89e-07	8139	G	A	0.0136799	24.1393
1,5-anhydroglucitol (1,5-ag)	rs111517692	0.0389448	0.186098	1.77e-06	8139	A	G	0.0399656	21.6824
1,5-anhydroglucitol (1,5-ag)	rs16923778	0.0717318	-0.364422	3.77e-07	8139	T	C	0.0114964	24.6352
1,5-anhydroglucitol (1,5-ag)	rs16936434	0.0325739	-0.144243	9.5e-06	8139	A	G	0.0583838	18.6571
1,5-anhydroglucitol (1,5-ag)	rs11219784	0.0635149	-0.29621	3.11e-06	8139	C	T	0.0145213	20.4851
1,5-anhydroglucitol (1,5-ag)	rs72670617	0.0239503	-0.109981	4.39e-06	8139	G	T	0.120487	20.9135
1,5-anhydroglucitol (1,5-ag)	rs116855721	0.0504828	0.235097	3.21e-06	8139	A	G	0.0228932	20.1703
1,5-anhydroglucitol (1,5-ag)	rs10152997	0.0152829	-0.0762043	6.16e-07	8139	C	T	0.552011	23.4378
1,5-anhydroglucitol (1,5-ag)	rs34278530	0.020462	0.0966945	2.29e-06	8139	C	T	0.16675	21.1967
1,5-anhydroglucitol (1,5-ag)	rs77283946	0.0562598	-0.552741	8.81e-23	8139	A	C	0.0189905	93.6957
1,5-anhydroglucitol (1,5-ag)	rs116139938	0.0444913	-0.267495	1.83e-09	8139	T	G	0.0309995	35.1298
1,5-anhydroglucitol (1,5-ag)	rs2638281	0.015228	0.0758197	6.39e-07	8139	G	A	0.588573	22.7176
1,5-anhydroglucitol (1,5-ag)	rs190533843	0.0838446	-0.402017	1.63e-06	8139	G	A	0.00831678	21.7506
1,5-anhydroglucitol (1,5-ag)	rs11912766	0.685923	-3.06436	7.91e-06	8139	A	G	0.000123047	18.845
1-stearoyl-2-arachidonoyl-GPI (18:0/20:4)	rs11121795	0.0395199	-0.178874	6.01e-06	8134	T	C	0.0377603	18.9518
1-stearoyl-2-arachidonoyl-GPI (18:0/20:4)	rs112957492	0.0157253	-0.195795	1.38e-35	8134	C	T	0.338891	142.131
1-stearoyl-2-arachidonoyl-GPI (18:0/20:4)	rs74988287	0.0770971	-0.366432	2.01e-06	8134	C	T	0.0099395	21.5471
1-stearoyl-2-arachidonoyl-GPI (18:0/20:4)	rs10188669	0.0151226	-0.0671657	8.94e-06	8134	A	G	0.51141	18.3745
1-stearoyl-2-arachidonoyl-GPI (18:0/20:4)	rs115307528	0.0666202	-0.299834	6.77e-06	8134	G	A	0.0131579	19.03
1-stearoyl-2-arachidonoyl-GPI (18:0/20:4)	rs2712421	0.0160311	0.0732419	4.91e-06	8134	T	G	0.655887	19.7392
1-stearoyl-2-arachidonoyl-GPI (18:0/20:4)	rs400810	0.0270407	0.128883	1.88e-06	8134	G	A	0.0862856	21.3553
1-stearoyl-2-arachidonoyl-GPI (18:0/20:4)	rs34542491	0.0199692	0.0896599	7.13e-06	8134	T	C	0.175664	18.9768
1-stearoyl-2-arachidonoyl-GPI (18:0/20:4)	rs140033739	0.0351807	-0.166275	2.29e-06	8134	A	G	0.0496511	21.273
1-stearoyl-2-arachidonoyl-GPI (18:0/20:4)	rs3812316	0.023095	-0.136926	3.05e-09	8134	G	C	0.121888	32.7685
1-stearoyl-2-arachidonoyl-GPI (18:0/20:4)	rs60417901	0.051098	-0.226606	9.22e-06	8134	T	C	0.0227329	18.5965
1-stearoyl-2-arachidonoyl-GPI (18:0/20:4)	rs141701630	0.0698624	0.317893	5.36e-06	8134	T	C	0.012135	19.7506
1-stearoyl-2-arachidonoyl-GPI (18:0/20:4)	rs72697217	0.031174	0.139809	7.3e-06	8134	C	G	0.0714189	21.1377
1-stearoyl-2-arachidonoyl-GPI (18:0/20:4)	rs174560	0.0162451	-0.263536	3.5e-59	8134	C	T	0.306967	247.617
1-stearoyl-2-arachidonoyl-GPI (18:0/20:4)	rs964184	0.0224871	-0.194744	4.71e-18	8134	C	G	0.868833	70.9066
1-stearoyl-2-arachidonoyl-GPI (18:0/20:4)	rs2269938	0.0203216	-0.104296	2.86e-07	8134	G	C	0.166874	24.6705
1-stearoyl-2-arachidonoyl-GPI (18:0/20:4)	rs112843621	0.0780364	-0.366363	2.67e-06	8134	G	A	0.0095679	20.7395
1-stearoyl-2-arachidonoyl-GPI (18:0/20:4)	rs80195574	0.0471492	-0.221346	2.67e-06	8134	A	G	0.0272033	21.1418
1-stearoyl-2-arachidonoyl-GPI (18:0/20:4)	rs1532085	0.0157522	-0.0917612	5.7e-09	8134	G	A	0.623614	32.2712
1-stearoyl-2-arachidonoyl-GPI (18:0/20:4)	rs79608464	0.0562381	0.25749	4.68e-06	8134	A	G	0.01871	19.8462
1-stearoyl-2-arachidonoyl-GPI (18:0/20:4)	rs77960347	0.0634052	0.479876	3.78e-14	8134	G	A	0.0143349	53.2654
1-stearoyl-2-arachidonoyl-GPI (18:0/20:4)	rs7241918	0.0200029	0.132894	3.06e-11	8134	T	G	0.826708	41.3592
1-stearoyl-2-arachidonoyl-GPI (18:0/20:4)	rs66466742	0.0383851	-0.189746	7.68e-07	8134	T	C	0.0402441	22.6801
1-stearoyl-2-arachidonoyl-GPI (18:0/20:4)	rs157595	0.0158609	0.0939248	3.18e-09	8134	G	A	0.599898	34.5843
1-stearoyl-2-arachidonoyl-GPI (18:0/20:4)	rs626283	0.0155831	0.174476	4.24e-29	8134	G	C	0.562667	123.685
Indolelactate	rs34380016	0.0146285	-0.0666468	5.21e-06	8233	G	A	0.437266	18.0319
Indolelactate	rs190002061	0.058646	-0.265524	5.97e-06	8233	A	G	0.0150532	17.2441
Indolelactate	rs62154332	0.0265768	0.118683	7.98e-06	8233	T	C	0.0765673	16.4276
Indolelactate	rs7617388	0.0213736	-0.0945532	9.7e-06	8233	G	A	0.857589	18.0139
Indolelactate	rs185272650	0.067736	-0.300455	9.18e-06	8233	T	C	0.0112236	16.5251
Indolelactate	rs1354368	0.0148179	-0.072441	1.01e-06	8233	G	A	0.64522	19.8227
Indolelactate	rs11950935	0.0178954	-0.0798371	8.15e-06	8233	C	T	0.194657	16.4821
Indolelactate	rs73782967	0.0316953	-0.152997	1.39e-06	8233	A	G	0.0546588	19.9595
Indolelactate	rs1867457	0.0229082	-0.102015	8.46e-06	8233	C	T	0.111679	17.0314
Indolelactate	rs113392484	0.0686372	0.318007	3.6e-06	8233	C	T	0.0109306	18.0375
Indolelactate	rs117078442	0.046984	-0.209946	7.88e-06	8233	A	G	0.024059	17.0726
Indolelactate	rs145909629	0.0589415	0.321487	4.92e-08	8233	A	G	0.0147347	24.7747
Indolelactate	rs2472509	0.0152695	0.07003	4.51e-06	8233	G	T	0.326865	17.8016
Indolelactate	rs2997922	0.0156931	0.185074	4.22e-32	8233	T	C	0.709362	117.916
Indolelactate	rs142582686	0.0355849	0.164806	3.63e-06	8233	T	G	0.0429166	18.4066
Indolelactate	rs11598287	0.0160157	0.0749453	2.88e-06	8233	A	G	0.30454	19.6301
Indolelactate	rs75333405	0.0384177	-0.170317	9.28e-06	8233	C	T	0.0356968	16.4706
Indolelactate	rs2794660	0.0213333	0.0949183	8.61e-06	8233	T	C	0.140026	17.8986
Indolelactate	rs61674325	0.0151389	-0.0679091	7.27e-06	8233	T	C	0.329491	16.8063
Indolelactate	rs1255731	0.0168771	-0.0753124	8.1e-06	8233	C	T	0.236978	16.9181
Indolelactate	rs148403098	0.0359224	0.167538	3.1e-06	8233	T	C	0.0411829	18.2863
Indolelactate	rs139117506	0.0379139	-0.175748	3.56e-06	8233	C	A	0.0370029	18.1586
Indolelactate	rs11647808	0.0262875	0.212473	6.34e-16	8233	A	C	0.0790114	54.4373
Indolelactate	rs35021400	0.0174559	-0.0820587	2.59e-06	8233	A	C	0.214409	18.7136
Indolelactate	rs142009207	0.0266692	-0.118055	9.57e-06	8233	C	G	0.0765238	16.2454
Indolelactate	rs150393758	0.0390292	0.172921	9.4e-06	8233	T	C	0.0355126	16.8946
Indolelactate	rs19009	0.0143515	-0.0637423	8.93e-06	8233	C	T	0.428307	16.4105
Docosahexaenoate DHA; 22:6n3	rs12129379	0.0196733	0.0929219	2.32e-06	8279	T	G	0.17895	21.0544
Docosahexaenoate DHA; 22:6n3	rs181031465	0.0630184	0.282577	7.32e-06	8279	T	C	0.0138364	18.0757
Docosahexaenoate DHA; 22:6n3	rs3731644	0.0242799	0.110271	5.58e-06	8279	C	T	0.100677	18.2654
Docosahexaenoate DHA; 22:6n3	rs11715464	0.0152901	-0.068416	7.66e-06	8279	G	A	0.380725	18.3093
Docosahexaenoate DHA; 22:6n3	rs11709701	0.0158802	0.0724482	5.06e-06	8279	T	C	0.315498	18.8068
Docosahexaenoate DHA; 22:6n3	rs11930628	0.0261218	0.123625	2.22e-06	8279	G	A	0.0880354	20.3619
Docosahexaenoate DHA; 22:6n3	rs1018091	0.0146699	0.0675472	4.14e-06	8279	C	T	0.457063	18.7857
Docosahexaenoate DHA; 22:6n3	rs77207094	0.0546737	-0.248645	5.42e-06	8279	C	T	0.0186215	18.7455
Docosahexaenoate DHA; 22:6n3	rs8523	0.0147676	-0.0784228	1.09e-07	8279	A	G	0.429891	25.0274
Docosahexaenoate DHA; 22:6n3	rs187828726	0.0487912	-0.221919	5.41e-06	8279	G	T	0.023446	18.7084
Docosahexaenoate DHA; 22:6n3	rs73045049	0.040097	-0.182777	5.16e-06	8279	A	G	0.0352002	18.8241
Docosahexaenoate DHA; 22:6n3	rs34736275	0.0160133	0.0734802	4.46e-06	8279	A	G	0.327588	19.7352
Docosahexaenoate DHA; 22:6n3	rs139278946	0.0460257	-0.209975	5.06e-06	8279	A	T	0.026335	18.757
Docosahexaenoate DHA; 22:6n3	rs13268878	0.0187327	-0.0830568	9.26e-06	8279	G	A	0.207876	18.8468
Docosahexaenoate DHA; 22:6n3	rs117676889	0.0430833	0.194787	6.15e-06	8279	C	T	0.0302902	18.49
Docosahexaenoate DHA; 22:6n3	rs148894582	0.0652677	-0.292453	7.44e-06	8279	G	A	0.0129169	18.0915
Docosahexaenoate DHA; 22:6n3	rs174603	0.015879	-0.0936123	3.74e-09	8279	A	G	0.318542	31.6104
Docosahexaenoate DHA; 22:6n3	rs145325641	0.047234	-0.229959	1.12e-06	8279	A	G	0.0247183	21.1573
Docosahexaenoate DHA; 22:6n3	rs143268031	0.104216	0.479847	4.14e-06	8279	G	A	0.00507707	19.2985
Docosahexaenoate DHA; 22:6n3	rs73500833	0.0598372	-0.271564	5.67e-06	8279	T	C	0.0153501	18.4931
Docosahexaenoate DHA; 22:6n3	rs144230997	0.0691608	-0.321529	3.34e-06	8279	T	A	0.0116734	19.7915
Docosahexaenoate DHA; 22:6n3	rs1934826	0.0148097	-0.065497	9.75e-06	8279	A	G	0.454628	17.6449
Docosahexaenoate DHA; 22:6n3	rs9545715	0.0151593	-0.0728917	1.52e-06	8279	C	G	0.553703	21.7922
Docosahexaenoate DHA; 22:6n3	rs6564915	0.0218657	0.101809	3.22e-06	8279	G	T	0.856833	21.1018
1-stearoyl-2-oleoyl-GPS (18:0/18:1)	rs2055570	0.0304665	-0.135106	9.23e-06	8055	G	A	0.927349	19.856
1-stearoyl-2-oleoyl-GPS (18:0/18:1)	rs1354034	0.0159732	0.138779	3.68e-18	8055	C	T	0.609726	74.497
1-stearoyl-2-oleoyl-GPS (18:0/18:1)	rs78453362	0.0347262	0.154741	8.35e-06	8055	A	G	0.0541305	19.7942
1-stearoyl-2-oleoyl-GPS (18:0/18:1)	rs78365257	0.065059	-0.294515	5.99e-06	8055	C	G	0.0146308	20.191
1-stearoyl-2-oleoyl-GPS (18:0/18:1)	rs6871550	0.0195516	0.0882151	6.42e-06	8055	C	T	0.205068	20.4835
1-stearoyl-2-oleoyl-GPS (18:0/18:1)	rs12652405	0.041852	-0.185696	9.12e-06	8055	A	T	0.0360831	19.3633
1-stearoyl-2-oleoyl-GPS (18:0/18:1)	rs154803	0.0506099	0.228935	6.08e-06	8055	A	T	0.975691	20.0712
1-stearoyl-2-oleoyl-GPS (18:0/18:1)	rs9277341	0.0166568	-0.0774887	3.29e-06	8055	C	T	0.310012	20.7397
1-stearoyl-2-oleoyl-GPS (18:0/18:1)	rs55731338	0.0462655	-0.21443	3.57e-06	8055	A	G	0.0289729	20.8885
1-stearoyl-2-oleoyl-GPS (18:0/18:1)	rs17831607	0.0224635	-0.106904	1.95e-06	8055	G	A	0.139338	22.1345
1-stearoyl-2-oleoyl-GPS (18:0/18:1)	rs13234046	0.0189265	-0.0842069	8.62e-06	8055	A	G	0.223223	19.8512
1-stearoyl-2-oleoyl-GPS (18:0/18:1)	rs138806707	0.0555882	-0.258703	3.26e-06	8055	C	T	0.0200426	21.2273
1-stearoyl-2-oleoyl-GPS (18:0/18:1)	rs118096873	0.0743846	-0.330974	8.61e-06	8055	A	G	0.0110821	19.3821
1-stearoyl-2-oleoyl-GPS (18:0/18:1)	rs80312835	0.0661347	0.296795	7.2e-06	8055	G	A	0.0139821	19.6071
1-stearoyl-2-oleoyl-GPS (18:0/18:1)	rs117022836	0.0457893	-0.228706	5.89e-07	8055	T	C	0.0293313	24.057
1-stearoyl-2-oleoyl-GPS (18:0/18:1)	rs7161063	0.0410966	-0.188363	4.57e-06	8055	G	C	0.0367098	20.2586
1-stearoyl-2-oleoyl-GPS (18:0/18:1)	rs72761668	0.0382524	-0.173508	5.74e-06	8055	G	A	0.0422211	19.6553
1-stearoyl-2-oleoyl-GPS (18:0/18:1)	rs55823223	0.0217392	-0.10594	1.1e-06	8055	A	G	0.150056	23.1205
1-stearoyl-2-oleoyl-GPS (18:0/18:1)	rs12965592	0.0247405	-0.109671	9.3e-06	8055	C	G	0.113639	19.5597
1-stearoyl-2-oleoyl-GPS (18:0/18:1)	rs75129304	0.0188206	-0.0846584	6.85e-06	8055	G	T	0.223247	20.0668
1-stearoyl-2-oleoyl-GPS (18:0/18:1)	rs56058673	0.0336363	-0.155282	3.9e-06	8055	T	C	0.0591344	21.6653
1-myristoyl-2-palmitoyl-gpc (14:0/16:0)	rs148311684	0.0683667	-0.303145	9.25e-06	8271	A	G	0.0126404	19.0115
1-myristoyl-2-palmitoyl-gpc (14:0/16:0)	rs2996477	0.0294263	0.131699	7.62e-06	8271	C	T	0.924975	19.954
1-myristoyl-2-palmitoyl-gpc (14:0/16:0)	rs114128846	0.031243	0.147692	2.28e-06	8271	A	G	0.064399	21.7926
1-myristoyl-2-palmitoyl-gpc (14:0/16:0)	rs79682447	0.0384282	-0.189114	8.6e-07	8271	A	G	0.0406628	23.1373
1-myristoyl-2-palmitoyl-gpc (14:0/16:0)	rs28867983	0.019173	0.0850279	9.22e-06	8271	G	A	0.201939	19.3141
1-myristoyl-2-palmitoyl-gpc (14:0/16:0)	rs4698782	0.0154847	-0.0728829	2.52e-06	8271	C	T	0.439682	21.6993
1-myristoyl-2-palmitoyl-gpc (14:0/16:0)	rs12331085	0.0176113	-0.0932487	1.19e-07	8271	A	G	0.264501	28.0705
1-myristoyl-2-palmitoyl-gpc (14:0/16:0)	rs4975528	0.0173632	0.0782659	6.56e-06	8271	A	G	0.27399	20.2006
1-myristoyl-2-palmitoyl-gpc (14:0/16:0)	rs147325198	0.065423	0.312097	1.84e-06	8271	A	G	0.014061	22.3925
1-myristoyl-2-palmitoyl-gpc (14:0/16:0)	rs9349828	0.0164631	0.073257	8.6e-06	8271	C	T	0.312933	19.1265
1-myristoyl-2-palmitoyl-gpc (14:0/16:0)	rs116926922	0.0425847	0.200887	2.39e-06	8271	T	G	0.0329258	21.3059
1-myristoyl-2-palmitoyl-gpc (14:0/16:0)	rs10868484	0.0211482	0.0967565	4.76e-06	8271	C	T	0.160135	20.8754
1-myristoyl-2-palmitoyl-gpc (14:0/16:0)	rs4485089	0.0179663	-0.080974	6.58e-06	8271	G	A	0.243905	20.0458
1-myristoyl-2-palmitoyl-gpc (14:0/16:0)	rs79292294	0.0488736	0.217589	8.5e-06	8271	G	T	0.0254391	19.4576
1-myristoyl-2-palmitoyl-gpc (14:0/16:0)	rs17583806	0.0289892	0.13245	4.9e-06	8271	A	G	0.0741304	19.9609
1-myristoyl-2-palmitoyl-gpc (14:0/16:0)	rs2676379	0.0153401	0.0709062	3.8e-06	8271	G	C	0.534699	20.7388
1-myristoyl-2-palmitoyl-gpc (14:0/16:0)	rs28704912	0.0272362	0.130285	1.72e-06	8271	A	C	0.0874939	22.4732
1-myristoyl-2-palmitoyl-gpc (14:0/16:0)	rs142273297	0.0618858	0.275401	8.58e-06	8271	A	G	0.0154583	19.1343
Paraxanthine in elite athletes	rs114830966	0.0784625	-0.351981	7.26e-06	7840	A	G	0.0106575	20.5311
Paraxanthine in elite athletes	rs72799346	0.0539023	-0.243234	6.41e-06	7840	T	G	0.0217669	19.7979
Paraxanthine in elite athletes	rs10194878	0.0177378	0.0812524	4.63e-06	7840	C	T	0.283725	21.0888
Paraxanthine in elite athletes	rs1503609	0.0166079	0.073513	9.58e-06	7840	A	G	0.352215	19.3765
Paraxanthine in elite athletes	rs115087674	0.0689018	-0.308828	7.39e-06	7840	T	A	0.0133803	19.787
Paraxanthine in elite athletes	rs9370260	0.01711	0.0811845	2.09e-06	7840	C	T	0.682724	22.4443
Paraxanthine in elite athletes	rs150604675	0.0468436	-0.211642	6.24e-06	7840	T	C	0.0306812	20.9381
Paraxanthine in elite athletes	rs78574673	0.0504438	0.228458	5.93e-06	7840	G	T	0.0254724	20.3629
Paraxanthine in elite athletes	rs118105917	0.0868612	-0.385059	9.29e-06	7840	T	C	0.00843666	19.4921
Paraxanthine in elite athletes	rs7787264	0.0255469	-0.112899	9.9e-06	7840	A	T	0.110708	19.7211
Paraxanthine in elite athletes	rs13243315	0.020119	-0.0931508	3.66e-06	7840	C	T	0.205073	22.2369
Paraxanthine in elite athletes	rs150047778	0.0775345	-0.357145	4.1e-06	7840	C	T	0.0108029	21.4256
Paraxanthine in elite athletes	rs79361921	0.0472548	-0.22819	1.37e-06	7840	A	G	0.029188	23.198
Paraxanthine in elite athletes	rs78607630	0.0518432	-0.253719	9.88e-07	7840	G	A	0.0241997	23.902
Paraxanthine in elite athletes	rs11599254	0.0286132	0.137987	1.42e-06	7840	T	C	0.0840498	23.046
Paraxanthine in elite athletes	rs10509810	0.0163837	-0.0767333	2.82e-06	7840	G	A	0.408098	22.3591
Paraxanthine in elite athletes	rs143167061	0.057744	-0.255726	9.48e-06	7840	T	C	0.0194548	19.6049
Paraxanthine in elite athletes	rs11032948	0.0187015	0.0933967	5.91e-07	7840	T	C	0.245032	25.3778
Paraxanthine in elite athletes	rs643104	0.0174577	-0.081713	2.86e-06	7840	C	T	0.336248	23.4304
Paraxanthine in elite athletes	rs17653722	0.0212194	-0.0950999	7.4e-06	7840	T	G	0.170187	20.073
Paraxanthine in elite athletes	rs75467050	0.0407723	-0.181124	8.9e-06	7840	T	C	0.0391705	19.4029
Paraxanthine in elite athletes	rs34563893	0.0708587	-0.343882	1.22e-06	7840	C	T	0.012781	23.4601
Paraxanthine in elite athletes	rs2274148	0.0441846	0.199304	6.46e-06	7840	T	C	0.0333248	20.1108
Paraxanthine in elite athletes	rs7326993	0.0163342	-0.0721645	9.96e-06	7840	G	A	0.532382	20.3763
Paraxanthine in elite athletes	rs115520044	0.0617075	0.30686	6.6e-07	7840	A	G	0.0170535	24.8217
Paraxanthine in elite athletes	rs28491088	0.0223294	0.0994323	8.47e-06	7840	C	A	0.15482	20.3325
Paraxanthine in elite athletes	rs112492033	0.0581759	-0.270033	3.46e-06	7840	A	G	0.0190433	21.4114
Paraxanthine in elite athletes	rs62017761	0.0158913	-0.0738812	3.33e-06	7840	G	T	0.4716	21.3807
Paraxanthine in elite athletes	rs10459799	0.0224526	-0.103929	3.68e-06	7840	G	C	0.147324	21.3278
Paraxanthine in elite athletes	rs57526497	0.0338631	-0.154204	5.27e-06	7840	C	A	0.940958	20.7638
Paraxanthine in elite athletes	rs77866717	0.0346997	-0.153486	9.72e-06	7840	C	T	0.0564862	19.7313
Paraxanthine in elite athletes	rs56113850	0.0159364	-0.111197	3e-12	7840	C	T	0.573947	47.686
Paraxanthine in elite athletes	rs2245730	0.0162704	-0.0769941	2.22e-06	7840	C	A	0.434712	22.9028
4-methyl-2-oxopentanoate	rs2291115	0.0192477	-0.0877537	5.14e-06	8255	T	C	0.188329	19.4757
4-methyl-2-oxopentanoate	rs6754181	0.0202835	0.0935486	3.99e-06	8255	C	T	0.840504	19.41
4-methyl-2-oxopentanoate	rs893971	0.0150638	0.0924746	8.31e-10	8255	G	A	0.399187	33.9929
4-methyl-2-oxopentanoate	rs56107485	0.0307105	-0.152913	6.39e-07	8255	C	A	0.0606982	22.0633
4-methyl-2-oxopentanoate	rs7012455	0.0165318	0.0767546	3.44e-06	8255	T	C	0.72081	19.6156
4-methyl-2-oxopentanoate	rs112482875	0.0390382	0.183548	2.58e-06	8255	C	G	0.0370528	19.8889
4-methyl-2-oxopentanoate	rs58729469	0.0200177	0.0976357	1.07e-06	8255	T	C	0.159237	21.1196
4-methyl-2-oxopentanoate	rs73597221	0.0348777	-0.17389	6.17e-07	8255	A	G	0.0466309	22.2482
4-methyl-2-oxopentanoate	rs75090459	0.0567147	0.26568	2.81e-06	8255	A	G	0.017058	19.5814
4-methyl-2-oxopentanoate	rs12894999	0.019043	-0.0850341	7.99e-06	8255	A	G	0.813639	18.1371
4-methyl-2-oxopentanoate	rs77753167	0.0310573	-0.147065	2.19e-06	8255	T	C	0.0607551	20.4219
4-methyl-2-oxopentanoate	rs6055350	0.0393211	-0.186005	2.24e-06	8255	C	G	0.96283	20.4885
3-indoxyl sulfate	rs140560919	0.0654917	0.292597	7.91e-06	8242	C	T	0.0138957	19.3785
3-indoxyl sulfate	rs492467	0.0156135	-0.0701385	7.05e-06	8242	G	A	0.400124	19.5053
3-indoxyl sulfate	rs55839541	0.0221088	0.101358	4.55e-06	8242	A	G	0.139213	20.3385
3-indoxyl sulfate	rs4649261	0.0158935	0.0737226	3.51e-06	8242	G	A	0.388522	21.3343
3-indoxyl sulfate	rs146369127	0.0567278	0.269587	2.01e-06	8242	A	G	0.0185524	21.8662
3-indoxyl sulfate	rs7651697	0.0155505	0.0706641	5.52e-06	8242	C	T	0.496355	20.6233
3-indoxyl sulfate	rs4692540	0.0204074	-0.0952962	3.02e-06	8242	T	G	0.837001	20.469
3-indoxyl sulfate	rs191105317	0.0700538	-0.362577	2.27e-07	8242	G	C	0.0117339	25.2
3-indoxyl sulfate	rs13176353	0.0245476	-0.114955	2.83e-06	8242	C	G	0.891315	21.1508
3-indoxyl sulfate	rs114842896	0.0669031	0.30447	5.34e-06	8242	A	G	0.013081	19.7701
3-indoxyl sulfate	rs651578	0.01791	0.0800674	7.8e-06	8242	C	T	0.240034	19.3176
3-indoxyl sulfate	rs6904845	0.0174619	0.0774978	9.08e-06	8242	C	T	0.743482	18.92
3-indoxyl sulfate	rs2496679	0.0481132	0.213632	8.99e-06	8242	C	T	0.974437	18.7778
3-indoxyl sulfate	rs9479849	0.0884327	-0.39936	6.3e-06	8242	A	G	0.00753433	19.7008
3-indoxyl sulfate	rs139986278	0.0706034	-0.315708	7.77e-06	8242	C	T	0.0116698	18.9886
3-indoxyl sulfate	rs2016346	0.01661	-0.0742048	7.91e-06	8242	C	T	0.307059	19.3534
3-indoxyl sulfate	rs74334677	0.0447759	-0.217425	1.2e-06	8242	A	G	0.0306073	23.1804
3-indoxyl sulfate	rs117023050	0.0370405	0.16474	8.68e-06	8242	C	T	0.0449466	19.2439
3-indoxyl sulfate	rs11078452	0.0555632	-0.266191	1.66e-06	8242	C	A	0.980903	21.9326
3-indoxyl sulfate	rs1971157	0.0160318	0.0712004	8.95e-06	8242	C	G	0.381295	19.7564
3-indoxyl sulfate	rs198542	0.0153512	0.0702721	4.7e-06	8242	A	G	0.454857	20.2289
3-indoxyl sulfate	rs72987107	0.0532644	-0.255879	1.56e-06	8242	T	C	0.0209548	22.1963
3-indoxyl sulfate	rs56113850	0.0152603	-0.076687	5.03e-07	8242	C	T	0.576131	23.7357
Sphingosine 1-phosphate	rs140079282	0.056463	-0.261606	3.6e-06	8246	A	C	0.0184262	20.4597
Sphingosine 1-phosphate	rs1488103	0.015939	-0.0723142	5.71e-06	8246	A	G	0.393833	20.635
Sphingosine 1-phosphate	rs1456759	0.0173502	-0.0816351	2.54e-06	8246	T	C	0.737365	21.3343
Sphingosine 1-phosphate	rs115939317	0.0620996	0.27762	7.8e-06	8246	T	C	0.0153631	19.2681
Sphingosine 1-phosphate	rs41397245	0.0161082	-0.0776802	1.42e-06	8246	A	G	0.378124	23.4618
Sphingosine 1-phosphate	rs71588370	0.0392364	0.184415	2.6e-06	8246	G	A	0.0394801	21.319
Sphingosine 1-phosphate	rs138132596	0.109227	0.513535	2.58e-06	8246	G	A	0.00497814	21.5945
Sphingosine 1-phosphate	rs141116536	0.0484838	0.229382	2.23e-06	8246	C	T	0.0266543	22.5688
Sphingosine 1-phosphate	rs9461721	0.0478132	-0.256109	8.49e-08	8246	G	A	0.0262263	27.7121
Sphingosine 1-phosphate	rs9360664	0.0200697	-0.0936889	3.04e-06	8246	A	G	0.1805	21.4635
Sphingosine 1-phosphate	rs11986857	0.0320867	0.147791	4.1e-06	8246	G	C	0.0606116	20.5564
Sphingosine 1-phosphate	rs10960927	0.0353441	0.157515	8.33e-06	8246	C	T	0.0494112	19.2594
Sphingosine 1-phosphate	rs10744901	0.0164198	-0.0733906	7.84e-06	8246	C	T	0.317054	19.2745
Sphingosine 1-phosphate	rs6493965	0.0160027	-0.0718094	7.21e-06	8246	G	A	0.644609	19.5236
Sphingosine 1-phosphate	rs7200047	0.0157374	0.0725737	4e-06	8246	A	G	0.49245	21.7627
Sphingosine 1-phosphate	rs1000821	0.0152708	0.0955501	3.92e-10	8246	T	C	0.460226	37.5654
Sphingosine 1-phosphate	rs10502344	0.0413987	0.190151	4.37e-06	8246	G	A	0.0362631	20.8876
Alpha-hydroxyisocaproate	rs72859389	0.029663	0.132036	8.54e-06	8250	C	A	0.0611044	16.5319
Alpha-hydroxyisocaproate	rs142728688	0.0483974	-0.23423	1.3e-06	8250	A	G	0.0227938	20.2083
Alpha-hydroxyisocaproate	rs142808012	0.059366	0.267776	6.46e-06	8250	T	A	0.0149562	17.4629
Alpha-hydroxyisocaproate	rs1955284	0.0184612	0.0830487	6.84e-06	8250	T	C	0.807407	17.73
Alpha-hydroxyisocaproate	rs4852728	0.0188155	-0.0864222	4.37e-06	8250	A	C	0.178937	18.141
Alpha-hydroxyisocaproate	rs11715398	0.0236777	0.116068	9.49e-07	8250	T	C	0.105338	20.9967
Alpha-hydroxyisocaproate	rs1808859	0.0146613	0.0726542	7.21e-07	8250	C	T	0.44434	21.5555
Alpha-hydroxyisocaproate	rs35783478	0.0171179	0.0830143	1.24e-06	8250	A	G	0.231208	20.2564
Alpha-hydroxyisocaproate	rs620617	0.0147602	-0.070098	2.04e-06	8250	T	C	0.599716	19.5043
Alpha-hydroxyisocaproate	rs1975533	0.0225894	-0.119704	1.16e-07	8250	G	A	0.116319	24.3682
Alpha-hydroxyisocaproate	rs34973031	0.0259273	-0.123459	1.92e-06	8250	C	A	0.0853852	19.6825
Alpha-hydroxyisocaproate	rs7737487	0.0146176	0.0727989	6.35e-07	8250	A	G	0.595653	21.1099
Alpha-hydroxyisocaproate	rs734860	0.0152545	0.0779035	3.27e-07	8250	C	T	0.602667	24.043
Alpha-hydroxyisocaproate	rs62485457	0.0492927	0.228417	3.59e-06	8250	C	T	0.0221196	18.6586
Alpha-hydroxyisocaproate	rs76445723	0.0503536	-0.227203	6.42e-06	8250	T	G	0.0211627	17.6774
Alpha-hydroxyisocaproate	rs4934976	0.0155296	-0.0731137	2.5e-06	8250	A	G	0.657788	19.8977
Alpha-hydroxyisocaproate	rs10832920	0.0142595	-0.0659084	3.8e-06	8250	G	A	0.539011	17.8438
Alpha-hydroxyisocaproate	rs113914810	0.0434709	0.195815	6.65e-06	8250	T	C	0.0292252	17.9843
Alpha-hydroxyisocaproate	rs78820411	0.0373253	0.170371	5.01e-06	8250	G	A	0.0386388	17.8245
Alpha-hydroxyisocaproate	rs10414919	0.0161833	-0.0797399	8.34e-07	8250	A	G	0.280961	21.2445
Alpha-hydroxyisocaproate	rs151029917	0.0904053	0.405287	7.36e-06	8250	T	G	0.0064524	17.4072
Alpha-hydroxyisocaproate	rs79376596	0.0432889	0.195553	6.26e-06	8250	G	A	0.0291836	17.9112
1-stearoyl-GPI (18:0)	rs10789117	0.0157387	-0.0805466	3.09e-07	8260	C	A	0.341811	24.1772
1-stearoyl-GPI (18:0)	rs9436300	0.0169789	0.0754039	8.95e-06	8260	G	A	0.68347	20.3656
1-stearoyl-GPI (18:0)	rs151115380	0.0661973	0.310888	2.65e-06	8260	T	C	0.0130281	20.5769
1-stearoyl-GPI (18:0)	rs13035306	0.0325815	-0.156036	1.68e-06	8260	T	C	0.05619	21.3807
1-stearoyl-GPI (18:0)	rs35311550	0.0642743	-0.322065	5.42e-07	8260	C	T	0.0141818	24.0205
1-stearoyl-GPI (18:0)	rs7610125	0.0155174	-0.0758416	1.02e-06	8260	T	C	0.436891	23.4378
1-stearoyl-GPI (18:0)	rs139782415	0.0264791	0.126378	1.82e-06	8260	T	C	0.0899487	21.6494
1-stearoyl-GPI (18:0)	rs6849130	0.0237693	-0.108294	5.21e-06	8260	C	T	0.118281	20.2499
1-stearoyl-GPI (18:0)	rs4266604	0.0166127	0.0745017	7.3e-06	8260	C	T	0.294749	19.1001
1-stearoyl-GPI (18:0)	rs117400415	0.0195487	0.0888842	5.45e-06	8260	G	C	0.186215	19.8207
1-stearoyl-GPI (18:0)	rs13265847	0.0336519	-0.156331	3.39e-06	8260	G	A	0.942421	21.9613
1-stearoyl-GPI (18:0)	rs78765237	0.053264	0.24977	2.74e-06	8260	A	G	0.0204739	20.7152
1-stearoyl-GPI (18:0)	rs1836921	0.0170992	-0.0775788	5.71e-06	8260	A	G	0.276299	19.924
1-stearoyl-GPI (18:0)	rs2435583	0.0204562	-0.0990229	1.29e-06	8260	G	A	0.164587	22.3278
1-stearoyl-GPI (18:0)	rs7302336	0.0239989	0.113218	2.39e-06	8260	A	G	0.112836	21.2473
1-stearoyl-GPI (18:0)	rs1555942	0.0418631	0.188681	6.57e-06	8260	A	T	0.965825	19.4532
1-stearoyl-GPI (18:0)	rs113735393	0.0411356	-0.207519	4.54e-07	8260	A	G	0.0352927	24.2871
1-stearoyl-GPI (18:0)	rs141437456	0.0764493	-0.347399	5.51e-06	8260	T	C	0.00988166	19.5482
1,2-dipalmitoyl-gpc (16:0/16:0)	rs2745311	0.0154888	0.0702244	5.79e-06	8264	A	C	0.535022	20.3218
1,2-dipalmitoyl-gpc (16:0/16:0)	rs2032969	0.0248798	-0.111093	8e-06	8264	A	G	0.106101	19.3872
1,2-dipalmitoyl-gpc (16:0/16:0)	rs6753019	0.0210504	-0.0961117	4.98e-06	8264	A	G	0.837465	20.8293
1,2-dipalmitoyl-gpc (16:0/16:0)	rs145128297	0.0637577	-0.298888	2.76e-06	8264	A	G	0.014713	21.4547
1,2-dipalmitoyl-gpc (16:0/16:0)	rs4920834	0.0181074	0.0902345	6.25e-07	8264	A	G	0.764055	24.3261
1,2-dipalmitoyl-gpc (16:0/16:0)	rs1061808	0.0156583	0.200092	2.16e-37	8264	G	T	0.631678	156.843
1,2-dipalmitoyl-gpc (16:0/16:0)	rs9374755	0.0167415	-0.0754855	6.52e-06	8264	C	T	0.306209	20.0513
1,2-dipalmitoyl-gpc (16:0/16:0)	rs183181954	0.179475	0.857517	1.77e-06	8264	G	A	0.0018173	22.1003
1,2-dipalmitoyl-gpc (16:0/16:0)	rs12544703	0.019997	-0.106164	1.1e-07	8264	G	A	0.182667	27.8993
1,2-dipalmitoyl-gpc (16:0/16:0)	rs72728195	0.0166291	-0.0764083	4.33e-06	8264	C	T	0.307461	20.5926
1,2-dipalmitoyl-gpc (16:0/16:0)	rs185772485	0.0576862	-0.277576	1.5e-06	8264	G	A	0.0180312	22.6041
1,2-dipalmitoyl-gpc (16:0/16:0)	rs7900015	0.0357053	0.160184	7.25e-06	8264	A	G	0.0481855	19.4915
1,2-dipalmitoyl-gpc (16:0/16:0)	rs102275	0.015913	-0.220549	1.11e-43	8264	C	T	0.34593	185.953
1,2-dipalmitoyl-gpc (16:0/16:0)	rs3019671	0.0156753	-0.0743413	2.11e-06	8264	T	C	0.39617	21.9039
1,2-dipalmitoyl-gpc (16:0/16:0)	rs10778301	0.0154191	-0.0693898	6.79e-06	8264	A	G	0.461879	19.8224
1,2-dipalmitoyl-gpc (16:0/16:0)	rs7320739	0.0206722	-0.0957937	3.59e-06	8264	G	T	0.166891	21.1365
1,2-dipalmitoyl-gpc (16:0/16:0)	rs61979368	0.0180997	0.0825341	5.12e-06	8264	T	C	0.247334	21.0073
1,2-dipalmitoyl-gpc (16:0/16:0)	rs45617141	0.0582611	0.264148	5.79e-06	8264	G	T	0.0177024	20.0974
1,2-dipalmitoyl-gpc (16:0/16:0)	rs1601935	0.0168088	-0.0771848	4.39e-06	8264	T	G	0.650326	22.4466
1,2-dipalmitoyl-gpc (16:0/16:0)	rs12438714	0.0307182	-0.138473	6.55e-06	8264	T	G	0.0645318	19.1714
1,2-dipalmitoyl-gpc (16:0/16:0)	rs117470433	0.0585744	0.26326	6.98e-06	8264	T	C	0.0176685	19.9246
1,2-dipalmitoyl-gpc (16:0/16:0)	rs141357957	0.0679417	-0.30519	7.06e-06	8264	T	C	0.0127443	19.4098
1,2-dipalmitoyl-gpc (16:0/16:0)	rs17231506	0.0162354	0.0901668	2.8e-08	8264	T	C	0.325307	29.5911
1,2-dipalmitoyl-gpc (16:0/16:0)	rs57942043	0.0372989	0.167765	6.86e-06	8264	C	A	0.0448804	19.984
1,2-dipalmitoyl-gpc (16:0/16:0)	rs17248720	0.0238862	-0.122497	2.92e-07	8264	T	C	0.113267	24.9789
1,2-dipalmitoyl-gpc (16:0/16:0)	rs117752111	0.0538015	0.239516	8.51e-06	8264	G	A	0.0207753	19.3299
1,2-dipalmitoyl-gpc (16:0/16:0)	rs2075269	0.0180752	-0.0815166	6.49e-06	8264	C	T	0.24807	20.5323
Maleate	rs72710584	0.0227622	-0.105459	3.6e-06	8171	G	A	0.140637	22.0197
Maleate	rs139060216	0.0433217	-0.195659	6.29e-06	8171	C	T	0.0331348	20.087
Maleate	rs3856630	0.0558662	0.247925	9.09e-06	8171	C	T	0.0194312	19.1794
Maleate	rs116633901	0.0501538	0.224574	7.54e-06	8171	G	T	0.0244785	19.7236
Maleate	rs62337911	0.0392515	-0.191127	1.12e-06	8171	G	A	0.0398995	22.9268
Maleate	rs6553200	0.017129	-0.0778103	5.56e-06	8171	T	C	0.273903	19.7202
Maleate	rs150357582	0.0860667	-0.424684	8.04e-07	8171	T	G	0.00817154	23.952
Maleate	rs13200335	0.0156955	-0.0760477	1.26e-06	8171	A	C	0.40824	22.8901
Maleate	rs73073176	0.0230713	-0.120147	1.91e-07	8171	T	C	0.130699	26.884
Maleate	rs10504250	0.0165607	-0.0742667	7.31e-06	8171	G	C	0.32379	19.778
Maleate	rs117247923	0.0612361	0.285202	3.2e-06	8171	A	G	0.0161251	21.1382
Maleate	rs12376985	0.023991	0.1074	7.58e-06	8171	G	A	0.119885	19.9329
Maleate	rs75102017	0.075865	-0.344294	5.67e-06	8171	C	G	0.0104294	20.0368
Maleate	rs61880906	0.0347303	-0.160747	3.68e-06	8171	C	A	0.0528864	21.201
Maleate	rs74069834	0.0589389	-0.276781	2.65e-06	8171	G	A	0.0174547	21.5218
Maleate	rs73396358	0.0315949	-0.142941	6.06e-06	8171	T	G	0.0625536	19.6224
Maleate	rs115520044	0.0604766	0.286001	2.25e-06	8171	A	G	0.0166093	21.8864
Maleate	rs2472297	0.0177102	0.0860376	1.19e-06	8171	T	C	0.250184	22.7508
Maleate	rs76680658	0.0420445	-0.200611	1.83e-06	8171	C	G	0.0357502	22.7291
Maleate	rs7245628	0.0170744	0.076776	6.91e-06	8171	A	G	0.684799	20.8405
Maleate	rs117261516	0.0658295	0.350122	1.05e-07	8171	A	G	0.014088	27.913
Maleate	rs61457016	0.0526641	-0.269244	3.18e-07	8171	G	T	0.0211932	24.6429
Maleate	rs6137886	0.0366881	0.165992	6.06e-06	8171	G	T	0.047164	20.2805
Maleate	rs116882896	0.0373322	-0.166328	8.38e-06	8171	G	A	0.0467255	20.1824
Isovalerate (i5:0)	rs114248797	0.0786193	0.36155	4.25e-06	7862	G	T	0.00987764	20.1485
Isovalerate (i5:0)	rs59173308	0.036733	-0.171301	3.11e-06	7862	A	G	0.0465636	20.5326
Isovalerate (i5:0)	rs887829	0.0165917	0.0820467	7.61e-07	7862	T	C	0.324211	23.2539
Isovalerate (i5:0)	rs2407999	0.0243102	0.114291	2.58e-06	7862	G	A	0.121513	21.981
Isovalerate (i5:0)	rs9295793	0.0213833	-0.0973961	5.24e-06	7862	A	C	0.155247	19.6052
Isovalerate (i5:0)	rs142706506	0.0544181	0.254733	2.85e-06	7862	G	T	0.0209884	21.016
Isovalerate (i5:0)	rs80329585	0.0765056	-0.348749	5.15e-06	7862	C	A	0.0104605	19.8408
Isovalerate (i5:0)	rs7047835	0.0325318	-0.147304	5.95e-06	7862	C	T	0.939029	19.5778
Isovalerate (i5:0)	rs117350340	0.0364871	-0.16461	6.44e-06	7862	C	T	0.0487695	19.8104
Isovalerate (i5:0)	rs150981358	0.0482807	0.227853	2.37e-06	7862	A	G	0.0266753	21.2472
Isovalerate (i5:0)	rs188242626	0.0496341	-0.239692	1.37e-06	7862	T	C	0.0252273	22.2722
Isovalerate (i5:0)	rs117742113	0.0504297	-0.234768	3.23e-06	7862	T	C	0.0245285	20.7856
Isovalerate (i5:0)	rs8014050	0.0158333	-0.0705248	8.42e-06	7862	G	A	0.411232	18.9764
Isovalerate (i5:0)	rs35721219	0.0360284	0.162517	6.46e-06	7862	T	C	0.0488957	19.3561
Isovalerate (i5:0)	rs117546625	0.0482055	-0.236693	9.1e-07	7862	G	A	0.0268893	23.1121
Isovalerate (i5:0)	rs112755187	0.0377539	-0.177624	2.54e-06	7862	T	C	0.0442732	21.0422
Isovalerate (i5:0)	rs4815566	0.0247376	0.111171	6.99e-06	7862	T	C	0.112645	19.4679
4-acetylphenol sulfate	rs3767942	0.018901	0.0875381	3.63e-06	7135	G	A	0.268484	21.5351
4-acetylphenol sulfate	rs114393741	0.068433	0.302597	9.79e-06	7135	A	G	0.0144521	18.6541
4-acetylphenol sulfate	rs144625636	0.0716714	0.317716	9.3e-06	7135	T	C	0.0136746	19.476
4-acetylphenol sulfate	rs6756669	0.018386	0.0812734	9.85e-06	7135	G	A	0.713592	19.3112
4-acetylphenol sulfate	rs116272095	0.0666451	0.318113	1.81e-06	7135	C	G	0.015461	22.0432
4-acetylphenol sulfate	rs76793324	0.0653061	0.293567	6.95e-06	7135	C	T	0.0163265	19.8
4-acetylphenol sulfate	rs1969346	0.0381465	0.169438	8.92e-06	7135	T	C	0.0494096	19.2886
4-acetylphenol sulfate	rs78621707	0.0565295	0.278554	8.33e-07	7135	A	G	0.021614	23.4852
4-acetylphenol sulfate	rs13102958	0.0167714	0.0755964	6.56e-06	7135	G	A	0.417198	19.8782
4-acetylphenol sulfate	rs4355631	0.017082	-0.0795996	3.16e-06	7135	G	A	0.491424	22.6628
4-acetylphenol sulfate	rs10101376	0.0168628	0.0755876	7.38e-06	7135	G	A	0.388492	19.4164
4-acetylphenol sulfate	rs1521039	0.0265452	-0.133494	4.93e-07	7135	G	A	0.890797	24.8169
4-acetylphenol sulfate	rs12354542	0.0373161	-0.175898	2.43e-06	7135	C	T	0.0506867	21.3021
4-acetylphenol sulfate	rs11040389	0.0165432	0.0796657	1.47e-06	7135	T	C	0.434185	22.3126
4-acetylphenol sulfate	rs79284264	0.0522866	0.231367	9.64e-06	7135	C	T	0.0256537	19.1396
4-acetylphenol sulfate	rs12319193	0.0912265	0.439649	1.44e-06	7135	T	G	0.00835909	22.9309
4-acetylphenol sulfate	rs12878900	0.0261536	-0.132112	4.39e-07	7135	G	A	0.112711	24.9883
4-acetylphenol sulfate	rs116938011	0.0845499	-0.380537	6.77e-06	7135	T	C	0.00979701	20.0972
4-acetylphenol sulfate	rs12444105	0.0172342	-0.0782771	5.57e-06	7135	G	A	0.63628	20.2871
4-acetylphenol sulfate	rs739244	0.0188382	-0.0872158	3.66e-06	7135	G	A	0.748831	20.4685
Phenyllactate (PLA) in elite athletes	rs10802092	0.0148237	0.0695791	2.68e-06	8235	T	A	0.593586	19.2759
Phenyllactate (PLA) in elite athletes	rs13396369	0.0186298	0.0893767	1.61e-06	8235	T	C	0.187179	20.0607
Phenyllactate (PLA) in elite athletes	rs116721959	0.0459716	-0.21061	4.62e-06	8235	T	C	0.0251855	17.9707
Phenyllactate (PLA) in elite athletes	rs34064769	0.0145435	0.0678602	3.07e-06	8235	A	C	0.525012	18.9526
Phenyllactate (PLA) in elite athletes	rs78199411	0.0391572	0.183637	2.74e-06	8235	C	T	0.0356752	19.1473
Phenyllactate (PLA) in elite athletes	rs2359874	0.0149781	0.0730231	1.09e-06	8235	T	C	0.61135	20.9151
Phenyllactate (PLA) in elite athletes	rs79724540	0.0231742	-0.117073	4.38e-07	8235	T	C	0.112452	22.5866
Phenyllactate (PLA) in elite athletes	rs4291084	0.016704	-0.082695	7.4e-07	8235	G	A	0.724661	22.5287
Phenyllactate (PLA) in elite athletes	rs9470970	0.0290503	-0.145262	5.72e-07	8235	A	G	0.0663122	21.5687
Phenyllactate (PLA) in elite athletes	rs9476273	0.0194551	-0.0860871	9.65e-06	8235	A	T	0.168047	17.096
Phenyllactate (PLA) in elite athletes	rs12529420	0.0150882	0.0674951	7.7e-06	8235	A	G	0.381239	17.7332
Phenyllactate (PLA) in elite athletes	rs17634070	0.033383	0.154338	3.78e-06	8235	A	T	0.0544231	20.2339
Phenyllactate (PLA) in elite athletes	rs73396011	0.0310577	0.149295	1.53e-06	8235	G	A	0.0595044	20.5906
Phenyllactate (PLA) in elite athletes	rs7867041	0.0173588	0.0783952	6.3e-06	8235	A	G	0.226371	17.7606
Phenyllactate (PLA) in elite athletes	rs73669981	0.039425	-0.194512	8.07e-07	8235	T	C	0.034831	20.997
Phenyllactate (PLA) in elite athletes	rs10834052	0.0182606	0.0807497	9.78e-06	8235	C	T	0.802512	17.0514
Phenyllactate (PLA) in elite athletes	rs73351721	0.0302864	-0.14389	2.02e-06	8235	A	G	0.061443	19.707
Phenyllactate (PLA) in elite athletes	rs17783490	0.035623	0.165104	3.57e-06	8235	T	G	0.0427215	18.3974
Phenyllactate (PLA) in elite athletes	rs937475	0.0148295	-0.0703956	2.06e-06	8235	G	A	0.599404	19.6399
Phenyllactate (PLA) in elite athletes	rs35446494	0.0375046	0.171055	5.09e-06	8235	G	A	0.0382979	17.7833
Phenyllactate (PLA) in elite athletes	rs56381820	0.0180851	0.0842604	3.18e-06	8235	C	T	0.203436	18.9882
Phenyllactate (PLA) in elite athletes	rs7141384	0.0152423	-0.0706039	3.62e-06	8235	G	T	0.333722	18.2915
Phenyllactate (PLA) in elite athletes	rs11076256	0.0265192	0.447662	6.24e-64	8235	T	C	0.0778439	243.891
Phenyllactate (PLA) in elite athletes	rs143277630	0.0339985	-0.194762	1.01e-08	8235	T	C	0.0478586	28.5602
Phenyllactate (PLA) in elite athletes	rs74546847	0.0487618	-0.242796	6.38e-07	8235	T	C	0.0222438	21.1654
Phenyllactate (PLA) in elite athletes	rs143566944	0.0642476	0.287805	7.48e-06	8235	T	C	0.0130189	17.5628
N-acetylaspartate (naa)	rs12039358	0.0184878	-0.0910294	8.49e-07	8148	G	T	0.227402	23.7877
N-acetylaspartate (naa)	rs35308250	0.0169105	0.0764696	6.13e-06	8148	C	A	0.292432	19.7605
N-acetylaspartate (naa)	rs139706814	0.0437219	-0.196608	6.9e-06	8148	G	A	0.0328242	20.0421
N-acetylaspartate (naa)	rs62127223	0.0283979	-0.136176	1.62e-06	8148	A	G	0.0820923	22.8293
N-acetylaspartate (naa)	rs9869057	0.183334	-0.811824	9.51e-06	8148	C	T	0.998185	19.4995
N-acetylaspartate (naa)	rs150965318	0.0468532	-0.209464	7.8e-06	8148	C	T	0.0276535	19.2659
N-acetylaspartate (naa)	rs544693361	0.0754801	-0.347238	4.22e-06	8148	T	C	0.0104899	20.4413
N-acetylaspartate (naa)	rs79315153	0.0237273	-0.10644	7.26e-06	8148	G	A	0.116476	19.0394
N-acetylaspartate (naa)	rs2248456	0.0154974	0.0745846	1.49e-06	8148	A	G	0.494379	22.7179
N-acetylaspartate (naa)	rs35911794	0.042974	0.192938	7.13e-06	8148	C	T	0.0338346	19.8738
N-acetylaspartate (naa)	rs10845794	0.0158112	-0.0705395	8.14e-06	8148	T	G	0.536408	20.2091
N-acetylaspartate (naa)	rs74895134	0.0599771	0.266447	8.89e-06	8148	A	G	0.0166503	18.9818
N-acetylaspartate (naa)	rs117572246	0.0692125	-0.335037	1.29e-06	8148	A	G	0.0128793	23.3165
N-acetylaspartate (naa)	rs2025408	0.0757383	-0.336702	8.76e-06	8148	A	C	0.0106869	19.5746
N-acetylaspartate (naa)	rs150753233	0.0814519	0.388784	1.81e-06	8148	G	A	0.00908417	22.2278
N-acetylaspartate (naa)	rs11073480	0.021254	0.0960883	6.16e-06	8148	G	A	0.157032	19.9608
N-acetylaspartate (naa)	rs113199593	0.0717581	-0.318765	8.9e-06	8148	G	A	0.0116265	19.0678
N-acetylaspartate (naa)	rs74509445	0.0313242	-0.139499	8.45e-06	8148	T	C	0.0667167	19.7888
N-acetylaspartate (naa)	rs11868853	0.0175866	0.0822351	2.93e-06	8148	G	A	0.260506	21.2801
N-acetylaspartate (naa)	rs80135198	0.0603487	0.27184	6.65e-06	8148	T	C	0.0169512	20.1116
N-acetylaspartate (naa)	rs409751	0.0161645	0.0743278	4.26e-06	8148	T	C	0.558491	22.2545
Palmitoylcarnitine (Metabolon platform)	rs113511960	0.0631312	-0.28963	4.48e-06	8256	T	C	0.015033	20.5555
Palmitoylcarnitine (Metabolon platform)	rs17569868	0.0186144	0.0839015	6.56e-06	8256	C	A	0.211224	19.4067
Palmitoylcarnitine (Metabolon platform)	rs1799822	0.0181362	0.084205	3.44e-06	8256	G	A	0.22902	20.7193
Palmitoylcarnitine (Metabolon platform)	rs10157929	0.0219394	0.101191	3.98e-06	8256	G	C	0.139648	20.3591
Palmitoylcarnitine (Metabolon platform)	rs72696241	0.0170751	0.0788913	3.83e-06	8256	A	G	0.276009	20.5821
Palmitoylcarnitine (Metabolon platform)	rs114684303	0.0685956	-0.326277	1.97e-06	8256	A	C	0.0122771	21.3659
Palmitoylcarnitine (Metabolon platform)	rs13386197	0.033948	0.150287	9.56e-06	8256	G	C	0.0520528	18.4389
Palmitoylcarnitine (Metabolon platform)	rs2167534	0.0172303	-0.0774604	6.94e-06	8256	A	G	0.310582	21.2633
Palmitoylcarnitine (Metabolon platform)	rs72906893	0.0204954	0.0927839	5.98e-06	8256	T	C	0.176603	20.7174
Palmitoylcarnitine (Metabolon platform)	rs62264777	0.0219678	-0.106325	1.3e-06	8256	C	G	0.138361	22.3088
Palmitoylcarnitine (Metabolon platform)	rs79450911	0.0517006	-0.240404	3.32e-06	8256	T	C	0.0222007	20.7628
Palmitoylcarnitine (Metabolon platform)	rs2612989	0.0198049	0.0945784	1.79e-06	8256	A	G	0.822267	21.637
Palmitoylcarnitine (Metabolon platform)	rs2963905	0.0169006	-0.0810907	1.6e-06	8256	A	C	0.716492	22.1093
Palmitoylcarnitine (Metabolon platform)	rs72777087	0.0202234	0.0928261	4.43e-06	8256	G	A	0.170976	20.2115
Palmitoylcarnitine (Metabolon platform)	rs2631367	0.0151912	0.123473	4.37e-16	8256	G	C	0.522391	63.2737
Palmitoylcarnitine (Metabolon platform)	rs143370068	0.0696259	-0.313926	6.52e-06	8256	T	C	0.0121017	19.4954
Palmitoylcarnitine (Metabolon platform)	rs12205483	0.0522496	-0.234035	7.49e-06	8256	T	C	0.0220643	19.5562
Palmitoylcarnitine (Metabolon platform)	rs12210538	0.0176414	-0.169243	8.51e-22	8256	G	A	0.238471	86.772
Palmitoylcarnitine (Metabolon platform)	rs7069718	0.0181037	0.0805832	8.54e-06	8256	T	A	0.774869	18.7427
Palmitoylcarnitine (Metabolon platform)	rs1171623	0.018426	0.105784	9.41e-09	8256	T	G	0.224491	32.2861
Palmitoylcarnitine (Metabolon platform)	rs144564761	0.0546859	-0.256635	2.69e-06	8256	C	G	0.0199488	21.3114
Palmitoylcarnitine (Metabolon platform)	rs174544	0.0165349	-0.0864977	1.68e-07	8256	A	C	0.301651	26.1007
Palmitoylcarnitine (Metabolon platform)	rs111269071	0.0302597	0.139429	4.07e-06	8256	C	T	0.0679766	20.3825
Palmitoylcarnitine (Metabolon platform)	rs887477	0.0155223	0.0717292	3.82e-06	8256	C	A	0.515027	21.2692
Palmitoylcarnitine (Metabolon platform)	rs7143692	0.0187875	0.0865656	4.07e-06	8256	G	A	0.207493	20.3922
Palmitoylcarnitine (Metabolon platform)	rs12907371	0.0238374	0.107415	6.6e-06	8256	C	G	0.119042	20.0231
Palmitoylcarnitine (Metabolon platform)	rs138066517	0.042387	-0.18999	7.39e-06	8256	T	C	0.0341557	19.7043
Palmitoylcarnitine (Metabolon platform)	rs75555206	0.0498164	-0.22333	7.36e-06	8256	A	G	0.0239287	19.2753
Palmitoylcarnitine (Metabolon platform)	rs74714644	0.0660287	0.302034	4.78e-06	8256	A	G	0.0133511	19.8852
Palmitoylcarnitine (Metabolon platform)	rs78422675	0.111628	0.557491	5.91e-07	8256	T	C	0.00466836	23.9088
Palmitoylcarnitine (Metabolon platform)	rs6029454	0.0354391	-0.157828	8.45e-06	8256	G	C	0.0473096	18.5755
Erythritol in elite athletes	rs72692616	0.0319348	-0.333531	1.56e-25	8167	A	G	0.0535583	93.1333
Erythritol in elite athletes	rs150074699	0.291544	1.31346	6.63e-06	8167	A	G	0.000613196	17.301
Erythritol in elite athletes	rs376874259	0.0359668	-0.178181	7.27e-07	8167	G	T	0.0422138	21.0159
Erythritol in elite athletes	rs75505443	0.0830332	0.369506	8.58e-06	8167	T	A	0.00756272	16.7688
Erythritol in elite athletes	rs55769487	0.0199838	0.0923657	3.8e-06	8167	T	C	0.152674	18.0627
Erythritol in elite athletes	rs116078994	0.0537262	0.252839	2.53e-06	8167	A	C	0.0183301	18.828
Erythritol in elite athletes	rs9858049	0.0219498	-0.135463	6.76e-10	8167	T	C	0.123202	32.499
Erythritol in elite athletes	rs12633047	0.0282786	0.130274	4.09e-06	8167	T	C	0.0692572	17.9039
Erythritol in elite athletes	rs4426692	0.0152462	-0.068372	7.31e-06	8167	G	A	0.331673	16.9568
Erythritol in elite athletes	rs9813594	0.0154387	-0.0730144	2.25e-06	8167	C	T	0.659893	19.5854
Erythritol in elite athletes	rs142601344	0.0685053	0.34102	6.42e-07	8167	T	C	0.0113622	21.3886
Erythritol in elite athletes	rs27598	0.0149044	-0.0675333	5.87e-06	8167	A	G	0.616334	17.6494
Erythritol in elite athletes	rs144368133	0.0704029	-0.33485	1.97e-06	8167	G	A	0.0107812	19.5743
Erythritol in elite athletes	rs553220097	0.460821	2.05383	8.32e-06	8167	C	G	0.000260383	17.9709
Erythritol in elite athletes	rs79695006	0.0312792	0.146655	2.75e-06	8167	G	A	0.0571607	18.9724
Erythritol in elite athletes	rs181823223	0.02309	-0.108427	2.66e-06	8167	T	C	0.117225	19.9154
Erythritol in elite athletes	rs71480323	0.0217504	-0.101121	3.33e-06	8167	A	G	0.123767	18.1492
Erythritol in elite athletes	rs9596367	0.0146956	0.0684595	3.19e-06	8167	C	G	0.443135	18.9298
Erythritol in elite athletes	rs12893100	0.016087	0.0721428	7.31e-06	8167	T	C	0.291436	17.5885
Erythritol in elite athletes	rs1865475	0.0244655	-0.115293	2.45e-06	8167	A	G	0.0960525	18.8907
Erythritol in elite athletes	rs35208507	0.0157699	-0.0782231	7.04e-07	8167	G	A	0.310554	21.4503
Erythritol in elite athletes	rs148188291	0.068299	-0.312133	4.88e-06	8167	G	A	0.011176	17.6201
Erythritol in elite athletes	rs117113173	0.0480425	0.245682	3.16e-07	8167	G	C	0.0231459	22.3472
Erythritol in elite athletes	rs111274172	0.0526607	0.264806	4.94e-07	8167	T	A	0.0193261	21.7604
Erythritol in elite athletes	rs150921780	0.0349348	0.157491	6.54e-06	8167	T	C	0.0444772	17.2501
Hexanoylcarnitine (Biocrates platform)	rs75690409	0.0585954	0.265713	5.77e-06	8242	G	A	0.0166198	19.0605
Hexanoylcarnitine (Biocrates platform)	rs149556176	0.0634609	0.49122	9.9e-15	8242	C	T	0.0140408	55.4206
Hexanoylcarnitine (Biocrates platform)	rs2185152	0.0153412	-0.4316	3.83e-174	8242	T	C	0.30837	711.25
Hexanoylcarnitine (Biocrates platform)	rs36012907	0.0263672	0.128382	1.12e-06	8242	T	C	0.0917344	22.6937
Hexanoylcarnitine (Biocrates platform)	rs16865990	0.075046	-0.356033	2.09e-06	8242	G	A	0.0100306	20.7961
Hexanoylcarnitine (Biocrates platform)	rs1391967	0.0192503	-0.0857333	8.44e-06	8242	G	A	0.187232	18.4746
Hexanoylcarnitine (Biocrates platform)	rs62290256	0.0316506	0.16173	3.22e-07	8242	G	A	0.0584841	23.8044
Hexanoylcarnitine (Biocrates platform)	rs17843902	0.0163535	-0.0833266	3.48e-07	8242	C	T	0.296766	23.9496
Hexanoylcarnitine (Biocrates platform)	rs2631367	0.0149388	0.104741	2.36e-12	8242	G	C	0.522736	45.354
Hexanoylcarnitine (Biocrates platform)	rs77010315	0.0682548	-0.452358	3.41e-11	8242	A	C	0.012084	40.4557
Hexanoylcarnitine (Biocrates platform)	rs80254170	0.0280817	-0.124082	9.93e-06	8242	G	A	0.0750547	17.6522
Hexanoylcarnitine (Biocrates platform)	rs662138	0.0196516	-0.133922	9.44e-12	8242	G	C	0.175323	42.9578
Hexanoylcarnitine (Biocrates platform)	rs28540007	0.0526059	-0.239621	5.24e-06	8242	C	T	0.0204714	19.0184
Hexanoylcarnitine (Biocrates platform)	rs144724596	0.0902822	0.433125	1.61e-06	8242	T	C	0.00693515	21.3472
Hexanoylcarnitine (Biocrates platform)	rs1171617	0.0180475	0.152178	3.4e-17	8242	T	G	0.768951	68.3679
Hexanoylcarnitine (Biocrates platform)	rs141882839	0.0474263	0.245572	2.24e-07	8242	A	G	0.0257707	25.0276
Hexanoylcarnitine (Biocrates platform)	rs73001574	0.0599701	-0.28157	2.66e-06	8242	T	G	0.0158023	20.3707
Hexanoylcarnitine (Biocrates platform)	rs898847	0.0173534	0.0835404	1.48e-06	8242	C	T	0.745109	21.9017
Hexanoylcarnitine (Biocrates platform)	rs117548628	0.059426	-0.272418	4.56e-06	8242	A	G	0.016033	19.3394
Hexanoylcarnitine (Biocrates platform)	rs117138561	0.0773593	0.345285	8.07e-06	8242	T	C	0.00930119	18.1446
Hexanoylcarnitine (Biocrates platform)	rs75586607	0.0387011	-0.175199	5.98e-06	8242	C	G	0.0401487	19.54
Hexanoylcarnitine (Biocrates platform)	rs7496462	0.0149904	0.0678033	6.09e-06	8242	G	C	0.498842	18.9844
Hexanoylcarnitine (Biocrates platform)	rs111262693	0.0283986	0.12919	5.39e-06	8242	T	G	0.0770636	19.6096
Hexanoylcarnitine (Biocrates platform)	rs117907282	0.0762	-0.347706	5.04e-06	8242	A	G	0.00977772	19.3361
Hexanoylcarnitine (Biocrates platform)	rs113915691	0.0308238	-0.138771	6.73e-06	8242	A	G	0.0625	18.6375
Acetylcarnitine (Biocrates platform)	rs188283366	0.0556954	0.246081	9.95e-06	8262	C	G	0.0182415	17.9545
Acetylcarnitine (Biocrates platform)	rs61765007	0.0577114	-0.261156	6.03e-06	8262	A	G	0.0168485	18.7057
Acetylcarnitine (Biocrates platform)	rs1839212	0.0465305	0.217408	2.98e-06	8262	A	G	0.0267879	20.407
Acetylcarnitine (Biocrates platform)	rs16865990	0.0752289	-0.373578	6.84e-07	8262	G	A	0.0100037	22.8965
Acetylcarnitine (Biocrates platform)	rs139264311	0.0521359	-0.230906	9.47e-06	8262	G	A	0.0214303	18.5128
Acetylcarnitine (Biocrates platform)	rs138268157	0.0225861	0.107567	1.91e-06	8262	G	A	0.124725	20.9201
Acetylcarnitine (Biocrates platform)	rs112845131	0.0667607	0.324374	1.18e-06	8262	T	A	0.0127551	21.9464
Acetylcarnitine (Biocrates platform)	rs115362213	0.0668907	-0.313614	2.75e-06	8262	C	G	0.0124863	20.0832
Acetylcarnitine (Biocrates platform)	rs79958740	0.042295	0.204757	1.29e-06	8262	T	A	0.0327749	22.0147
Acetylcarnitine (Biocrates platform)	rs55640226	0.02927	-0.129357	9.9e-06	8262	C	T	0.0695067	17.9172
Acetylcarnitine (Biocrates platform)	rs2631367	0.0149618	0.111841	7.71e-14	8262	G	C	0.522496	51.879
Acetylcarnitine (Biocrates platform)	rs74823953	0.0679719	-0.407734	1.99e-09	8262	T	C	0.0122617	33.3971
Acetylcarnitine (Biocrates platform)	rs662138	0.0197411	-0.0872708	9.84e-06	8262	G	C	0.174893	18.1964
Acetylcarnitine (Biocrates platform)	rs117508585	0.0589634	-0.264148	7.47e-06	8262	A	G	0.0165029	18.7509
Acetylcarnitine (Biocrates platform)	rs114798927	0.0241021	-0.112961	2.78e-06	8262	C	T	0.109753	20.648
Acetylcarnitine (Biocrates platform)	rs10984356	0.0326654	-0.144742	9.38e-06	8262	G	A	0.0562768	18.4222
Acetylcarnitine (Biocrates platform)	rs1171617	0.0180295	0.215613	5.83e-33	8262	T	G	0.769509	138.5
Acetylcarnitine (Biocrates platform)	rs898847	0.0173494	0.0867139	5.79e-07	8262	C	T	0.744526	23.6951
Acetylcarnitine (Biocrates platform)	rs71454277	0.0592975	0.264081	8.45e-06	8262	A	C	0.0165103	18.7497
Acetylcarnitine (Biocrates platform)	rs55796423	0.0211135	-0.0969525	4.39e-06	8262	A	G	0.153893	20.2692
Acetylcarnitine (Biocrates platform)	rs146712130	0.0854937	-0.378122	9.74e-06	8262	A	T	0.00766517	18.0053
Acetylcarnitine (Biocrates platform)	rs147882444	0.060037	-0.269681	7.06e-06	8262	A	G	0.0159815	18.9377
Acetylcarnitine (Biocrates platform)	rs273694	0.0154344	0.070912	4.34e-06	8262	C	T	0.561411	20.5052
Iminodiacetate (IDA)	rs114028922	0.034701	0.163864	2.33e-06	8213	C	G	0.0527863	22.107
Iminodiacetate (IDA)	rs7626271	0.0401333	0.19145	1.84e-06	8213	G	T	0.0385131	22.3496
Iminodiacetate (IDA)	rs114863573	0.0426242	0.194631	4.97e-06	8213	C	G	0.0344806	20.7626
Iminodiacetate (IDA)	rs79787801	0.0290533	-0.132657	4.97e-06	8213	A	G	0.0767671	20.5332
Iminodiacetate (IDA)	rs72704298	0.0283537	0.13257	2.93e-06	8213	G	A	0.0793087	21.1284
Iminodiacetate (IDA)	rs2094632	0.0165713	0.0781469	2.41e-06	8213	G	A	0.687099	21.6181
Iminodiacetate (IDA)	rs183008696	0.0801958	-0.371462	3.62e-06	8213	T	C	0.00942819	21.2173
Iminodiacetate (IDA)	rs113401873	0.0558793	0.249914	7.74e-06	8213	A	G	0.0189542	19.1167
Iminodiacetate (IDA)	rs117448509	0.0576024	0.255763	8.99e-06	8213	T	G	0.0184259	19.4752
Iminodiacetate (IDA)	rs185717944	0.0661473	0.292572	9.73e-06	8213	C	T	0.0134277	18.6641
Iminodiacetate (IDA)	rs11617909	0.0312604	-0.145908	3.05e-06	8213	T	G	0.0654711	21.4467
Iminodiacetate (IDA)	rs2967159	0.0188596	-0.0892336	2.23e-06	8213	C	T	0.782601	22.3079
Iminodiacetate (IDA)	rs6506794	0.017227	0.0767115	8.47e-06	8213	G	A	0.709199	19.9787
Iminodiacetate (IDA)	rs2386992	0.0165301	0.0750443	5.63e-06	8213	G	A	0.639974	21.3642
Iminodiacetate (IDA)	rs1080669	0.0228046	-0.105885	3.43e-06	8213	T	C	0.13774	21.9256
Iminodiacetate (IDA)	rs55746532	0.0307764	0.137732	7.63e-06	8213	C	G	0.0667562	19.4541
Iminodiacetate (IDA)	rs1297208	0.0161009	-0.072164	7.4e-06	8213	C	T	0.425451	20.9581
Cysteine s-sulfate	rs118066821	0.114808	0.512744	7.97e-06	8229	T	C	0.00438703	18.9379
Cysteine s-sulfate	rs17028699	0.0238351	0.121118	3.75e-07	8229	T	C	0.117487	25.1028
Cysteine s-sulfate	rs141988268	0.0377752	0.175911	3.21e-06	8229	T	C	0.0427283	20.879
Cysteine s-sulfate	rs949204	0.0351179	-0.176649	4.9e-07	8229	A	C	0.94961	24.6424
Cysteine s-sulfate	rs140798906	0.0757916	0.347447	4.56e-06	8229	C	T	0.0100012	19.714
Cysteine s-sulfate	rs140247774	0.0299172	0.132671	9.22e-06	8229	T	C	0.0686635	18.5624
Cysteine s-sulfate	rs9349017	0.0153172	-0.0681227	8.69e-06	8229	A	G	0.472072	19.0741
Cysteine s-sulfate	rs9294112	0.0157707	-0.0795037	4.63e-07	8229	T	C	0.584908	25.3287
Cysteine s-sulfate	rs17417592	0.0425574	0.193215	5.62e-06	8229	G	C	0.0330634	19.6851
Cysteine s-sulfate	rs73391840	0.026184	0.115721	9.89e-06	8229	G	A	0.0914345	18.3455
Cysteine s-sulfate	rs67512771	0.0780862	0.37189	1.91e-06	8229	T	C	0.0091838	20.7592
Cysteine s-sulfate	rs117215329	0.0545011	0.256704	2.48e-06	8229	T	C	0.0194204	20.6999
Cysteine s-sulfate	rs11244781	0.0184176	-0.0897994	1.08e-06	8229	T	C	0.212774	22.2849
Cysteine s-sulfate	rs76358805	0.0704489	-0.325404	3.86e-06	8229	C	A	0.0116945	20.1862
Cysteine s-sulfate	rs8024193	0.0278703	-0.125484	6.72e-06	8229	C	T	0.0810205	19.3361
Cysteine s-sulfate	rs11641923	0.0576737	-0.265368	4.2e-06	8229	A	G	0.0178239	20.3345
Cysteine s-sulfate	rs62047236	0.0307172	-0.136092	9.4e-06	8229	T	A	0.0650202	18.5681
Cysteine s-sulfate	rs117088632	0.0563105	0.266147	2.29e-06	8229	A	G	0.018654	21.3913
Oxalate (ethanedioate)	rs72680272	0.0834787	-0.375643	6.8e-06	8181	A	G	0.00830054	19.0448
Oxalate (ethanedioate)	rs647667	0.032158	0.154413	1.57e-06	8181	C	T	0.0593252	21.824
Oxalate (ethanedioate)	rs2809969	0.0152303	-0.0696477	4.81e-06	8181	C	T	0.527785	19.824
Oxalate (ethanedioate)	rs4953634	0.0330522	-0.14883	6.7e-06	8181	C	T	0.0551434	18.9223
Oxalate (ethanedioate)	rs149160598	0.06029	-0.305518	4.03e-07	8181	A	G	0.0163097	24.5703
Oxalate (ethanedioate)	rs1449141	0.0168357	-0.0813985	1.33e-06	8181	C	A	0.282847	22.0443
Oxalate (ethanedioate)	rs1428090	0.015174	0.0721094	2.01e-06	8181	C	A	0.418005	20.7451
Oxalate (ethanedioate)	rs62381198	0.047336	-0.317886	1.87e-11	8181	T	C	0.0258779	41.8826
Oxalate (ethanedioate)	rs77555311	0.0431392	-0.201776	2.91e-06	8181	G	A	0.0319735	20.6653
Oxalate (ethanedioate)	rs145121944	0.059632	-0.283903	1.93e-06	8181	G	A	0.016564	21.5339
Oxalate (ethanedioate)	rs71537594	0.0305075	0.141263	3.65e-06	8181	A	T	0.0668165	20.4042
Oxalate (ethanedioate)	rs11766962	0.0183671	-0.0829003	6.38e-06	8181	C	T	0.225534	19.6834
Oxalate (ethanedioate)	rs1995538	0.0952138	0.445516	2.88e-06	8181	T	G	0.993275	21.7456
Oxalate (ethanedioate)	rs145856286	0.084412	-0.386166	4.77e-06	8181	A	G	0.00822591	19.9495
Oxalate (ethanedioate)	rs112268836	0.0757379	0.356864	2.46e-06	8181	C	T	0.0100841	20.8486
Oxalate (ethanedioate)	rs77008478	0.0709191	-0.327811	3.79e-06	8181	G	A	0.0114541	19.9523
Oxalate (ethanedioate)	rs117338371	0.0406824	-0.179984	9.68e-06	8181	A	G	0.0360945	18.4779
Oxalate (ethanedioate)	rs4931397	0.015977	-0.0728101	5.18e-06	8181	C	G	0.658574	19.5457
Oxalate (ethanedioate)	rs117461873	0.0573321	-0.269529	2.59e-06	8181	A	G	0.0177566	20.7789
Oxalate (ethanedioate)	rs113601767	0.0380449	-0.172283	5.94e-06	8181	G	A	0.0407475	19.0221
Oxalate (ethanedioate)	rs373578	0.0174154	0.0789206	5.85e-06	8181	G	A	0.71786	20.6877
Oxalate (ethanedioate)	rs7147156	0.0738218	-0.329118	8.26e-06	8181	G	T	0.0106939	18.7887
Oxalate (ethanedioate)	rs756874	0.0157536	0.0765485	1.18e-06	8181	G	A	0.36637	22.3122
Oxalate (ethanedioate)	rs7201295	0.0152759	-0.0681407	8.17e-06	8181	A	G	0.5299	18.9641
Oxalate (ethanedioate)	rs274865	0.117158	-0.524705	7.51e-06	8181	C	G	0.00422587	18.9953
Oxalate (ethanedioate)	rs7478	0.0154749	0.0709586	4.53e-06	8181	A	T	0.422473	20.1456
Oxalate (ethanedioate)	rs5760895	0.0173935	-0.0832651	1.69e-06	8181	C	G	0.73044	22.3915
DHEAS	rs75561083	0.054521	0.242916	8.37e-06	8228	T	C	0.0154268	14.7718
DHEAS	rs141370991	0.047825	-0.239218	5.68e-07	8228	T	C	0.0202811	18.7494
DHEAS	rs10494157	0.0200791	-0.0929436	3.68e-06	8228	A	G	0.130411	16.1487
DHEAS	rs6428823	0.0136504	-0.0632887	3.55e-06	8228	T	C	0.55575	16.3019
DHEAS	rs12049195	0.013428	-0.0676001	4.8e-07	8228	A	G	0.530054	18.7703
DHEAS	rs76895520	0.0467287	-0.209452	7.38e-06	8228	A	G	0.0212325	15.0266
DHEAS	rs76768009	0.0356743	-0.157937	9.55e-06	8228	A	G	0.0366166	14.502
DHEAS	rs1807334	0.0137327	0.0626868	5e-06	8228	A	G	0.39813	15.5209
DHEAS	rs79317397	0.0523019	0.244906	2.83e-06	8228	A	C	0.0168108	16.342
DHEAS	rs534538291	0.0615537	-0.272644	9.45e-06	8228	T	A	0.0116931	14.1572
DHEAS	rs2055157	0.0170109	0.0781081	4.4e-06	8228	A	C	0.194049	15.7275
DHEAS	rs7687817	0.0229306	-0.106706	3.26e-06	8228	T	C	0.0931987	15.8619
DHEAS	rs28552668	0.0260291	-0.118903	4.92e-06	8228	T	C	0.0716572	15.5021
DHEAS	rs71606471	0.0221505	-0.106227	1.62e-06	8228	A	C	0.102975	17.1843
DHEAS	rs150374297	0.0570627	-0.262352	4.27e-06	8228	C	T	0.0142327	15.918
DHEAS	rs784420	0.0147829	0.0838184	1.43e-08	8228	G	A	0.295093	24.1135
DHEAS	rs6879686	0.0159968	-0.0722897	6.21e-06	8228	T	G	0.226271	15.0794
DHEAS	rs115255559	0.0473768	-0.219727	3.52e-06	8228	G	A	0.0207872	16.1999
DHEAS	rs12658172	0.0185432	-0.0827423	8.11e-06	8228	C	G	0.157186	14.9489
DHEAS	rs142295380	0.07333	-0.334977	4.92e-06	8228	G	C	0.00832313	15.2655
DHEAS	rs10806995	0.0147689	-0.066028	7.79e-06	8228	G	A	0.298428	15.0446
DHEAS	rs150328525	0.0670882	-0.304863	5.51e-06	8228	G	T	0.0102314	15.5137
DHEAS	rs10228292	0.0146309	-0.0656196	7.29e-06	8228	T	C	0.694808	15.0493
DHEAS	rs148982377	0.036657	-0.423259	7.69e-31	8228	C	T	0.034138	98.3435
DHEAS	rs75280042	0.0404238	-0.18074	7.78e-06	8228	T	A	0.027998	14.6519
DHEAS	rs529543	0.0135612	-0.063488	2.85e-06	8228	G	T	0.472088	16.56
DHEAS	rs7855576	0.0153476	-0.0714674	3.21e-06	8228	A	C	0.275256	16.7974
DHEAS	rs9420589	0.0136215	-0.0649842	1.84e-06	8228	T	G	0.426402	17.0278
DHEAS	rs191866531	0.0738705	0.330692	7.58e-06	8228	A	G	0.00830281	14.8407
DHEAS	rs149982314	0.0702108	-0.363745	2.21e-07	8228	T	C	0.00935551	20.2239
DHEAS	rs144814135	0.0527017	-0.240898	4.85e-06	8228	A	G	0.016918	15.9097
DHEAS	rs706795	0.0137477	0.061449	7.83e-06	8228	C	T	0.586905	15.0891
DHEAS	rs659964	0.0189306	0.0885708	2.89e-06	8228	C	G	0.148687	16.3691
DHEAS	rs955783	0.013953	0.0868089	4.92e-10	8228	T	A	0.403268	29.9432
DHEAS	rs9594288	0.0370828	-0.166697	6.95e-06	8228	T	C	0.032861	14.555
DHEAS	rs74041508	0.0175303	-0.0784005	7.74e-06	8228	C	G	0.180671	14.9966
DHEAS	rs148769396	0.0527685	0.233356	9.77e-06	8228	A	G	0.0165486	14.6063
DHEAS	rs698050	0.0134287	0.0610578	5.45e-06	8228	T	A	0.490868	15.357
DHEAS	rs560835392	0.0442233	0.205827	3.25e-06	8228	A	C	0.0236755	16.1424
DHEAS	rs7173332	0.0187018	-0.0880801	2.48e-06	8228	C	G	0.159577	17.1533
DHEAS	rs1111474	0.0261944	0.116247	9.09e-06	8228	T	C	0.07087	14.6654
DHEAS	rs76294479	0.0264428	0.158165	2.21e-09	8228	T	C	0.0689424	26.5033
DHEAS	rs117833456	0.038225	-0.170218	8.47e-06	8228	C	T	0.0328131	15.1561
DHEAS	rs184445849	0.0545375	0.251175	4.11e-06	8228	T	C	0.0156827	16.0537
DHEAS	rs212100	0.0183422	0.0852723	3.34e-06	8228	C	T	0.838122	16.2625
DHEAS	rs73172224	0.0200897	-0.0937382	3.07e-06	8228	A	G	0.130576	16.4443
3-hydroxymyristate	rs79142871	0.0560876	0.26564	2.18e-06	8235	A	G	0.0181089	20.712
3-hydroxymyristate	rs1532133	0.015638	0.0760915	1.14e-06	8235	T	C	0.596884	23.0034
3-hydroxymyristate	rs78085499	0.04588	-0.211076	4.21e-06	8235	T	C	0.0268595	19.2199
3-hydroxymyristate	rs1202578	0.0159922	0.0731406	4.8e-06	8235	C	T	0.680472	19.1971
3-hydroxymyristate	rs62273444	0.0327843	-0.14935	5.23e-06	8235	A	G	0.0560991	19.4943
3-hydroxymyristate	rs62294541	0.0251764	-0.113994	5.96e-06	8235	G	A	0.100994	19.4732
3-hydroxymyristate	rs73240592	0.0381644	0.174041	5.11e-06	8235	A	G	0.0402165	19.2968
3-hydroxymyristate	rs710362	0.0344818	0.15381	8.17e-06	8235	G	A	0.0488731	18.1477
3-hydroxymyristate	rs79795772	0.0384746	-0.174959	5.43e-06	8235	A	G	0.0397582	19.2879
3-hydroxymyristate	rs116213385	0.0544687	-0.262717	1.41e-06	8235	T	A	0.0192637	21.5273
3-hydroxymyristate	rs146643611	0.0342988	-0.155008	6.2e-06	8235	T	C	0.0528314	19.8455
3-hydroxymyristate	rs79589895	0.0413001	-0.186161	6.56e-06	8235	G	A	0.0345417	19.0743
3-hydroxymyristate	rs1349890	0.0152337	-0.0701093	4.18e-06	8235	C	T	0.585445	19.69
3-hydroxymyristate	rs760201	0.0222488	-0.0998802	7.15e-06	8235	G	C	0.864839	19.2463
3-hydroxymyristate	rs2026430	0.0150019	0.0671379	7.63e-06	8235	C	T	0.493468	18.5938
3-hydroxymyristate	rs7897119	0.0183753	-0.081237	9.83e-06	8235	C	G	0.217008	18.5056
3-hydroxymyristate	rs141436484	0.0231002	0.104455	6.13e-06	8235	G	A	0.119489	18.9456
3-hydroxymyristate	rs117536244	0.0366023	-0.163754	7.68e-06	8235	C	G	0.0446178	18.8648
3-hydroxymyristate	rs989915	0.0158887	0.0725937	4.9e-06	8235	T	C	0.355787	19.9368
3-hydroxymyristate	rs139938935	0.0991018	-0.482894	1.1e-06	8235	G	A	0.00577789	22.1161
Homoarginine	rs34544263	0.0196998	0.0949334	1.44e-06	8265	G	A	0.156	19.6564
Homoarginine	rs182871603	0.0667807	-0.318919	1.79e-06	8265	A	T	0.0116236	19.3556
Homoarginine	rs76205147	0.0338988	0.157438	3.41e-06	8265	A	G	0.0473369	18.5139
Homoarginine	rs114917035	0.0579099	0.256701	9.3e-06	8265	C	T	0.0158173	16.9872
Homoarginine	rs1047891	0.0153908	-0.267116	1.79e-67	8265	A	C	0.30892	259.644
Homoarginine	rs56162443	0.0501508	0.224743	7.42e-06	8265	T	C	0.0207348	16.9837
Homoarginine	rs13135092	0.0264972	0.152931	7.85e-09	8265	G	A	0.0821459	29.2451
Homoarginine	rs72682642	0.0607798	0.270338	8.67e-06	8265	A	G	0.0141767	16.9139
Homoarginine	rs37370	0.0241157	-0.148341	7.69e-10	8265	T	C	0.901746	32.3461
Homoarginine	rs62356073	0.0144212	-0.0640151	9.04e-06	8265	A	G	0.572483	16.6081
Homoarginine	rs3095953	0.0422424	0.193999	4.38e-06	8265	C	G	0.0296862	17.9546
Homoarginine	rs2282841	0.0248422	-0.111787	6.8e-06	8265	T	C	0.0908258	17.0885
Homoarginine	rs2781666	0.0156659	0.0781012	6.18e-07	8265	T	G	0.306099	21.4669
Homoarginine	rs6465696	0.0159349	-0.0725476	5.29e-06	8265	T	A	0.715181	17.7554
Homoarginine	rs1805120	0.017912	0.080005	7.95e-06	8265	A	G	0.208831	17.514
Homoarginine	rs7818335	0.0152316	0.070804	3.34e-06	8265	T	C	0.374752	19.4581
Homoarginine	rs6473159	0.0159401	-0.0704143	9.99e-06	8265	G	A	0.309664	17.5534
Homoarginine	rs4978869	0.0233778	0.103357	9.82e-06	8265	T	G	0.114664	17.9608
Homoarginine	rs144260607	0.0480399	-0.22454	2.95e-06	8265	T	C	0.0232219	18.9428
Homoarginine	rs146683630	0.0415351	0.221959	9.1e-08	8265	C	G	0.0313998	24.8364
Homoarginine	rs77433867	0.0362499	-0.161837	8.03e-06	8265	A	G	0.041419	17.2209
Homoarginine	rs12306007	0.0203538	0.102709	4.51e-07	8265	T	C	0.142736	21.3873
Homoarginine	rs116979298	0.0396223	-0.181869	4.43e-06	8265	T	C	0.0342134	18.1014
Homoarginine	rs72623915	0.0159872	0.355872	9.07e-110	8265	T	C	0.256124	418.974
Homoarginine	rs35770448	0.0239115	0.107377	7.1e-06	8265	C	T	0.0983936	16.9381
Homoarginine	rs145421014	0.0735614	-0.365808	6.6e-07	8265	A	C	0.00976823	21.4463
Homoarginine	rs75686987	0.0475935	0.222727	2.87e-06	8265	A	G	0.0231924	18.6142
Homoarginine	rs117313139	0.0291427	0.134168	4.15e-06	8265	G	C	0.0676518	18.8066
Homoarginine	rs72629024	0.0206359	0.117324	1.3e-08	8265	G	C	0.144402	28.201
1-oleoylglycerol (18:1)	rs17268364	0.0154591	0.0723971	2.83e-06	8225	A	G	0.48861	21.5952
1-oleoylglycerol (18:1)	rs111879519	0.0319907	0.145409	5.48e-06	8225	T	C	0.0645021	21.0363
1-oleoylglycerol (18:1)	rs146172549	0.073153	0.336766	4.15e-06	8225	C	T	0.0112401	20.7814
1-oleoylglycerol (18:1)	rs139236053	0.0343176	-0.153174	8.07e-06	8225	A	G	0.0546626	19.9877
1-oleoylglycerol (18:1)	rs114951684	0.0464803	-0.210068	6.2e-06	8225	G	A	0.0284632	20.118
1-oleoylglycerol (18:1)	rs73808455	0.0626028	-0.284414	5.54e-06	8225	T	C	0.0155412	20.4042
1-oleoylglycerol (18:1)	rs114881696	0.0431018	-0.236439	4.12e-08	8225	G	C	0.0340631	30.3621
1-oleoylglycerol (18:1)	rs57601959	0.0361169	-0.1601	9.3e-06	8225	A	G	0.0479494	19.2887
1-oleoylglycerol (18:1)	rs72691394	0.0377023	-0.179559	1.91e-06	8225	A	G	0.0434942	22.1187
1-oleoylglycerol (18:1)	rs57994859	0.0299211	-0.132592	9.36e-06	8225	T	C	0.0712719	19.1829
1-oleoylglycerol (18:1)	rs158835	0.0177145	-0.0823376	3.35e-06	8225	G	C	0.711772	22.9374
1-oleoylglycerol (18:1)	rs6936055	0.0197112	0.0987167	5.5e-07	8225	T	C	0.198453	25.5727
1-oleoylglycerol (18:1)	rs10484587	0.0185495	0.0879266	2.14e-06	8225	T	A	0.225289	22.2512
1-oleoylglycerol (18:1)	rs11754776	0.0349798	-0.166115	2.05e-06	8225	T	C	0.0511945	22.1026
1-oleoylglycerol (18:1)	rs145557517	0.0656048	0.307537	2.76e-06	8225	A	G	0.0140078	21.5394
1-oleoylglycerol (18:1)	rs13238458	0.0299019	0.132235	9.77e-06	8225	A	G	0.0702811	18.8338
1-oleoylglycerol (18:1)	rs17091891	0.0235862	-0.121888	2.37e-07	8225	C	T	0.120786	26.0295
1-oleoylglycerol (18:1)	rs7860081	0.0159584	0.0735683	4.03e-06	8225	C	G	0.600899	21.402
1-oleoylglycerol (18:1)	rs76911913	0.105694	-0.487266	4.02e-06	8225	G	C	0.00531006	20.6762
1-oleoylglycerol (18:1)	rs4962425	0.0206509	0.09298	6.72e-06	8225	C	T	0.816855	21.3257
1-oleoylglycerol (18:1)	rs10840108	0.0178556	-0.0836033	2.84e-06	8225	C	T	0.247676	21.4748
1-oleoylglycerol (18:1)	rs117245363	0.063964	0.292341	4.87e-06	8225	A	G	0.015133	21.0015
1-oleoylglycerol (18:1)	rs2514155	0.0353748	-0.156688	9.45e-06	8225	A	C	0.0501707	19.2861
1-oleoylglycerol (18:1)	rs964184	0.0228868	-0.177523	8.72e-15	8225	C	G	0.868688	59.5486
1-oleoylglycerol (18:1)	rs186740048	0.0677624	-0.302981	7.78e-06	8225	A	G	0.0131675	19.6641
1-oleoylglycerol (18:1)	rs72676439	0.0300848	-0.132926	9.94e-06	8225	T	C	0.0720927	19.4852
1-oleoylglycerol (18:1)	rs72785421	0.0216956	-0.119237	3.89e-08	8225	C	T	0.151933	30.2384
1-oleoylglycerol (18:1)	rs74732810	0.0340249	0.158428	3.22e-06	8225	G	T	0.0560059	21.8817
1-oleoylglycerol (18:1)	rs191591925	0.0960845	-0.439326	4.82e-06	8225	T	C	0.00658296	20.8106
1-oleoylglycerol (18:1)	rs148125219	0.0766211	-0.355434	3.5e-06	8225	A	G	0.0102128	21.056
1-oleoylglycerol (18:1)	rs112871012	0.0280316	0.158987	1.41e-08	8225	A	G	0.090405	34.3268
1-oleoylglycerol (18:1)	rs1002762	0.0195747	-0.0958491	9.75e-07	8225	G	A	0.199319	24.1835
3-methyl-2-oxobutyrate	rs6437111	0.0157383	-0.0730313	3.48e-06	8254	T	C	0.623194	20.7223
3-methyl-2-oxobutyrate	rs71434672	0.0321585	-0.151261	2.56e-06	8254	T	A	0.059628	21.228
3-methyl-2-oxobutyrate	rs111838413	0.0395399	0.177437	7.21e-06	8254	C	A	0.0397048	19.8595
3-methyl-2-oxobutyrate	rs1129043	0.0157904	-0.131118	1.01e-16	8254	C	T	0.576689	69.8515
3-methyl-2-oxobutyrate	rs201357853	0.0269646	0.121602	6.49e-06	8254	T	A	0.0884499	19.7236
3-methyl-2-oxobutyrate	rs77095091	0.0286851	-0.127049	9.46e-06	8254	C	T	0.0767112	18.9113
3-methyl-2-oxobutyrate	rs13270448	0.0154491	0.0763145	7.82e-07	8254	G	A	0.544031	23.9122
3-methyl-2-oxobutyrate	rs117675121	0.0489585	-0.227121	3.5e-06	8254	C	A	0.0253311	21.0728
3-methyl-2-oxobutyrate	rs16922127	0.0311068	-0.1432	4.15e-06	8254	T	G	0.0645772	20.4946
3-methyl-2-oxobutyrate	rs146964322	0.0310762	0.148688	1.71e-06	8254	G	C	0.064898	22.2023
3-methyl-2-oxobutyrate	rs80195374	0.0520121	0.250371	1.48e-06	8254	A	G	0.0222903	22.6085
3-methyl-2-oxobutyrate	rs139282082	0.0476843	-0.212207	8.58e-06	8254	G	T	0.026625	19.306
3-methyl-2-oxobutyrate	rs34402912	0.0280235	0.124264	9.24e-06	8254	C	T	0.0826055	19.3581
3-methyl-2-oxobutyrate	rs141436484	0.0236236	0.119976	3.8e-07	8254	G	A	0.119625	25.095
3-methyl-2-oxobutyrate	rs45591543	0.0595489	0.270085	5.75e-06	8254	T	C	0.0164948	19.5769
3-methyl-2-oxobutyrate	rs12894999	0.0197435	-0.0982367	6.5e-07	8254	A	G	0.813368	24.2485
3-methyl-2-oxobutyrate	rs143866653	0.0502906	-0.233425	3.46e-06	8254	C	A	0.0236865	20.8483
3-methyl-2-oxobutyrate	rs76701293	0.0352527	-0.155826	9.86e-06	8254	A	G	0.0504492	19.2421
3-methyl-2-oxobutyrate	rs138447973	0.0498426	0.225893	5.84e-06	8254	C	T	0.0249754	20.5591
3-methyl-2-oxobutyrate	rs9963006	0.016472	-0.0758529	4.13e-06	8254	A	G	0.626775	22.2734
3-methyl-2-oxobutyrate	rs77723081	0.0948615	-0.423631	7.98e-06	8254	C	G	0.00654995	19.3181
3-methyl-2-oxobutyrate	rs77182631	0.0370791	-0.175305	2.27e-06	8254	A	G	0.0446725	21.7026
Tartronate (hydroxymalonate)	rs140591764	0.0988554	-0.477597	1.36e-06	8125	T	C	0.00599357	22.1374
Tartronate (hydroxymalonate)	rs151096450	0.0237717	-0.106532	7.41e-06	8125	T	G	0.116202	18.9796
Tartronate (hydroxymalonate)	rs11691183	0.0178203	-0.0838852	2.51e-06	8125	T	C	0.253095	21.6682
Tartronate (hydroxymalonate)	rs17688758	0.0278843	-0.128898	3.79e-06	8125	C	T	0.0813925	20.2318
Tartronate (hydroxymalonate)	rs276286	0.0176539	-0.0849521	1.49e-06	8125	A	G	0.740886	22.5705
Tartronate (hydroxymalonate)	rs72801867	0.021758	0.100144	4.17e-06	8125	G	A	0.149025	20.7147
Tartronate (hydroxymalonate)	rs62381620	0.044521	-0.288241	9.53e-11	8125	G	T	0.0302787	39.826
Tartronate (hydroxymalonate)	rs114537403	0.0567582	0.252179	8.87e-06	8125	T	C	0.0185901	18.8932
Tartronate (hydroxymalonate)	rs191390190	0.0614913	-0.27604	7.15e-06	8125	A	T	0.0157699	19.2595
Tartronate (hydroxymalonate)	rs73396929	0.0262548	-0.125973	1.6e-06	8125	A	G	0.0935328	21.9173
Tartronate (hydroxymalonate)	rs11766962	0.0185917	-0.0905032	1.13e-06	8125	C	T	0.225766	23.3265
Tartronate (hydroxymalonate)	rs77181656	0.0676025	-0.299894	9.16e-06	8125	T	C	0.0132503	19.1486
Tartronate (hydroxymalonate)	rs55703838	0.0749126	-0.339008	6.03e-06	8125	T	C	0.0104977	19.4409
Tartronate (hydroxymalonate)	rs9599028	0.0162189	0.0756554	3.09e-06	8125	A	T	0.341971	20.9788
Tartronate (hydroxymalonate)	rs7147156	0.0755814	-0.343519	5.49e-06	8125	G	T	0.0105797	20.1176
Tartronate (hydroxymalonate)	rs191302291	0.061572	-0.303875	8e-07	8125	T	G	0.015546	23.0239
Tartronate (hydroxymalonate)	rs756874	0.0159556	0.0744947	3.03e-06	8125	G	A	0.366768	20.9929
Tartronate (hydroxymalonate)	rs117550283	0.0270924	-0.120043	9.38e-06	8125	C	G	0.0880211	18.8364
Tartronate (hydroxymalonate)	rs145469088	0.326085	-1.63094	5.69e-07	8125	G	A	0.000563557	24.4129
Tartronate (hydroxymalonate)	rs7478	0.0156795	0.0697161	8.74e-06	8125	A	T	0.42224	19.3086
Tartronate (hydroxymalonate)	rs5996848	0.0175977	-0.0818347	3.31e-06	8125	G	A	0.73054	21.4737
2,3-dihydroxypyridine	rs141568347	0.158991	-0.751799	2.26e-06	6496	A	G	0.00302889	22.2432
2,3-dihydroxypyridine	rs7593862	0.0192158	0.0884833	4.13e-06	6496	C	T	0.287106	20.8798
2,3-dihydroxypyridine	rs2090997	0.025701	0.114676	8.12e-06	6496	G	A	0.866667	19.797
2,3-dihydroxypyridine	rs11129828	0.0193473	-0.089998	3.29e-06	6496	T	C	0.282532	21.3947
2,3-dihydroxypyridine	rs13114094	0.0238873	0.107882	6.29e-06	6496	C	T	0.16303	20.6918
2,3-dihydroxypyridine	rs149272613	0.0606833	-0.29112	1.61e-06	6496	T	C	0.0216199	23.3672
2,3-dihydroxypyridine	rs62337911	0.0448249	-0.210473	2.66e-06	6496	G	A	0.038912	21.5885
2,3-dihydroxypyridine	rs143968247	0.0480854	-0.216775	6.54e-06	6496	A	G	0.0343422	20.3034
2,3-dihydroxypyridine	rs11167700	0.0234168	-0.109661	2.83e-06	6496	T	A	0.169783	22.0906
2,3-dihydroxypyridine	rs2749675	0.0258144	0.123184	1.82e-06	6496	G	A	0.867047	22.7989
2,3-dihydroxypyridine	rs12216347	0.0183532	-0.0823444	7.24e-06	6496	G	A	0.376398	20.7372
2,3-dihydroxypyridine	rs10250619	0.0209692	-0.0931159	8.97e-06	6496	C	T	0.782659	19.2126
2,3-dihydroxypyridine	rs324498	0.0253192	0.115581	5e-06	6496	A	G	0.854157	21.6863
2,3-dihydroxypyridine	rs117746629	0.0376532	0.173162	4.25e-06	6496	T	A	0.0571139	21.0404
2,3-dihydroxypyridine	rs10823297	0.0497919	-0.224729	6.38e-06	6496	C	T	0.0308071	19.6442
2,3-dihydroxypyridine	rs11608247	0.0413816	0.187711	5.73e-06	6496	G	A	0.0459105	20.1078
2,3-dihydroxypyridine	rs4898864	0.0181741	-0.0828954	5.09e-06	6496	A	T	0.576235	21.8669
2,3-dihydroxypyridine	rs114966657	0.0285633	0.12724	8.4e-06	6496	C	T	0.103679	19.5999
2,3-dihydroxypyridine	rs2472297	0.0198372	0.0925819	3.05e-06	6496	T	C	0.255244	21.2315
2,3-dihydroxypyridine	rs148948230	0.0636719	-0.282226	9.31e-06	6496	T	C	0.0189311	19.2707
2,3-dihydroxypyridine	rs62063470	0.0193057	-0.0855681	9.32e-06	6496	C	G	0.300507	20.0513
2,3-dihydroxypyridine	rs8072466	0.0236875	-0.105486	8.46e-06	6496	C	T	0.163909	19.8662
2,3-dihydroxypyridine	rs62095761	0.0199786	0.0959574	1.56e-06	6496	A	G	0.266528	23.4635
2,3-dihydroxypyridine	rs2313588	0.0257748	-0.121021	2.66e-06	6496	A	C	0.14737	23.9903
3-hydroxyoctanoate	rs380155	0.016032	-0.0732844	4.85e-06	8182	T	C	0.373797	20.6182
3-hydroxyoctanoate	rs28415528	0.0162643	-0.119396	2.12e-13	8182	A	G	0.317791	50.8762
3-hydroxyoctanoate	rs186490153	0.0552526	-0.249031	6.57e-06	8182	C	T	0.0191531	19.1048
3-hydroxyoctanoate	rs557560710	0.0329215	-0.149611	5.51e-06	8182	C	T	0.0554393	19.2211
3-hydroxyoctanoate	rs139897381	0.0666494	-0.327175	9.16e-07	8182	C	T	0.0129846	22.5055
3-hydroxyoctanoate	rs150955925	0.0669674	-0.310408	3.57e-06	8182	C	G	0.0129156	20.1459
3-hydroxyoctanoate	rs72668359	0.0589512	0.276546	2.72e-06	8182	C	T	0.0166993	20.5966
3-hydroxyoctanoate	rs188729852	0.145858	0.674078	3.81e-06	8182	A	G	0.00269773	20.049
3-hydroxyoctanoate	rs79795772	0.0387063	-0.173164	7.68e-06	8182	A	G	0.0397664	18.7753
3-hydroxyoctanoate	rs9314051	0.0164625	0.0804413	1.03e-06	8182	A	C	0.697227	22.4089
3-hydroxyoctanoate	rs7741311	0.0220167	0.100181	5.36e-06	8182	G	T	0.133583	19.0477
3-hydroxyoctanoate	rs3752651	0.0187912	-0.0899675	1.69e-06	8182	C	T	0.207803	21.8574
3-hydroxyoctanoate	rs1481852	0.016792	-0.0810423	1.39e-06	8182	G	A	0.671158	23.7837
3-hydroxyoctanoate	rs12554019	0.0197399	-0.0882323	7.83e-06	8182	G	C	0.186494	19.3683
3-hydroxyoctanoate	rs11141654	0.0199883	-0.0960652	1.54e-06	8182	A	G	0.177262	22.0782
3-hydroxyoctanoate	rs34097396	0.0309815	-0.140136	6.09e-06	8182	A	G	0.0644806	19.4265
3-hydroxyoctanoate	rs10844993	0.0180197	0.0848311	2.51e-06	8182	G	T	0.230317	20.9238
3-hydroxyoctanoate	rs12878802	0.0160357	-0.0800192	6.04e-07	8182	C	T	0.426697	25.7062
3-hydroxyoctanoate	rs9302385	0.0167413	-0.0890214	1.05e-07	8182	C	A	0.280432	26.246
3-hydroxyoctanoate	rs9913532	0.0228355	-0.105503	3.83e-06	8182	T	C	0.126959	20.2341
3-hydroxyoctanoate	rs11879271	0.0321382	0.144537	6.88e-06	8182	T	C	0.0601982	19.3816
2-hydroxyoctanoate	rs143584067	0.08856	0.396114	7.72e-06	8224	A	G	0.00760177	19.5109
2-hydroxyoctanoate	rs76963882	0.0167632	0.0744623	8.91e-06	8224	C	T	0.304345	19.3491
2-hydroxyoctanoate	rs188077378	0.0376106	-0.188731	5.22e-07	8224	A	G	0.0449171	25.2044
2-hydroxyoctanoate	rs12562486	0.161694	0.751021	3.41e-06	8224	T	G	0.00231538	21.4813
2-hydroxyoctanoate	rs13384756	0.0183336	-0.222042	9.21e-34	8224	T	C	0.22539	144.025
2-hydroxyoctanoate	rs112809733	0.0261853	0.124361	2.04e-06	8224	C	T	0.0976011	22.4602
2-hydroxyoctanoate	rs74637339	0.0348214	0.218791	3.32e-10	8224	A	T	0.0521596	39.1018
2-hydroxyoctanoate	rs35254234	0.0693423	0.321188	3.62e-06	8224	A	G	0.0127548	21.4168
2-hydroxyoctanoate	rs183489175	0.0914386	0.410446	7.16e-06	8224	A	G	0.00721536	19.8922
2-hydroxyoctanoate	rs145729777	0.104841	-0.463127	9.99e-06	8224	A	G	0.00554067	19.4798
2-hydroxyoctanoate	rs1479581	0.0192855	-0.0889207	4.01e-06	8224	C	T	0.20195	21.0085
2-hydroxyoctanoate	rs17470667	0.0351403	0.162122	3.96e-06	8224	G	A	0.0512056	21.0519
2-hydroxyoctanoate	rs35538886	0.0289318	-0.128883	8.4e-06	8224	T	C	0.0777478	19.6324
2-hydroxyoctanoate	rs7029211	0.0605491	-0.27916	4.02e-06	8224	T	C	0.983056	21.4011
2-hydroxyoctanoate	rs12250365	0.0184154	0.0926098	4.93e-07	8224	A	G	0.231692	25.1823
2-hydroxyoctanoate	rs77585588	0.0895868	0.452071	4.51e-07	8224	A	G	0.00748539	25.0434
2-hydroxyoctanoate	rs76619244	0.0628958	0.297392	2.26e-06	8224	C	G	0.0156997	22.5358
2-hydroxyoctanoate	rs72622236	0.0160837	-0.0740584	4.13e-06	8224	C	A	0.385805	21.427
2-hydroxyoctanoate	rs118085936	0.0348335	0.159419	4.73e-06	8224	C	T	0.0532585	21.1263
2-hydroxyoctanoate	rs6503343	0.0249261	-0.112122	6.85e-06	8224	A	G	0.112013	20.6135
2-hydroxyoctanoate	rs11574581	0.0278489	0.13927	5.71e-07	8224	G	A	0.0848802	24.8495
2-hydroxyoctanoate	rs5748916	0.0168719	-0.0747733	9.34e-06	8224	A	G	0.324124	20.1904
Homocitrulline	rs12726652	0.0186944	-0.0844405	6.28e-06	7998	A	G	0.201091	18.3608
Homocitrulline	rs149152049	0.0612479	-0.281055	4.46e-06	7998	A	C	0.0157189	19.5925
Homocitrulline	rs145449041	0.0861107	0.390038	5.91e-06	7998	C	T	0.00789672	19.1054
Homocitrulline	rs6736866	0.017955	-0.0830696	3.72e-06	7998	G	C	0.230629	19.6292
Homocitrulline	rs17011873	0.0183847	-0.0849946	3.78e-06	7998	C	T	0.21935	19.8315
Homocitrulline	rs149381367	0.064014	0.283943	9.18e-06	7998	G	C	0.014361	18.292
Homocitrulline	rs12989742	0.0168742	0.0759281	6.81e-06	7998	C	T	0.292502	19.1249
Homocitrulline	rs12490555	0.0180873	0.0844343	3.04e-06	7998	T	C	0.233488	20.4566
Homocitrulline	rs2285761	0.019671	0.0877735	8.12e-06	7998	T	G	0.179857	18.2152
Homocitrulline	rs11741406	0.0193084	0.0865002	7.47e-06	7998	A	G	0.193256	18.6991
Homocitrulline	rs34463406	0.0155186	-0.0690213	8.68e-06	7998	T	C	0.380988	18.0076
Homocitrulline	rs148874160	0.0529352	0.253526	1.67e-06	7998	A	G	0.0209967	21.1852
Homocitrulline	rs148170430	0.0941732	0.482554	2.99e-07	7998	C	T	0.00661459	24.5441
Homocitrulline	rs17544266	0.042891	-0.19071	8.73e-06	7998	C	T	0.0326658	18.4212
Homocitrulline	rs2727548	0.0154929	-0.0708743	4.77e-06	7998	A	G	0.506254	20.13
Homocitrulline	rs117283049	0.0408701	-0.187452	4.51e-06	7998	G	T	0.0356159	19.3476
Homocitrulline	rs147045808	0.077241	0.347563	6.8e-06	7998	T	C	0.00949925	18.2181
Homocitrulline	rs78978101	0.077783	-0.348657	7.38e-06	7998	A	C	0.00969841	18.7147
Homocitrulline	rs8025295	0.0184313	0.0862129	2.9e-06	7998	G	C	0.775299	20.761
Homocitrulline	rs140994086	0.0469464	0.211726	6.48e-06	7998	T	C	0.0261017	18.2652
Homocitrulline	rs929300	0.0415711	0.186096	7.59e-06	7998	T	C	0.0348954	18.6954
Homocitrulline	rs138767120	0.0445316	-0.208734	2.77e-06	7998	G	C	0.0298171	20.2071
Homocitrulline	rs3211568	0.0193344	0.08928	3.88e-06	7998	A	G	0.192497	19.8635
Homocitrulline	rs74251908	0.0418217	0.197529	2.32e-06	7998	T	C	0.034294	20.7182
Homocitrulline	rs4390625	0.0172638	-0.0943027	4.7e-08	7998	G	A	0.740662	27.4109
Homocitrulline	rs61197953	0.0154811	0.0706504	5.03e-06	7998	C	T	0.420836	19.5031
Homocitrulline	rs75459253	0.0458815	0.224504	9.92e-07	7998	A	G	0.028192	22.1441
Homocitrulline	rs200399858	0.0151785	-0.120814	1.73e-15	7998	T	C	0.507921	58.769
Homocitrulline	rs8101881	0.0152966	0.254197	5.17e-62	7998	T	C	0.606808	254.391
Indoleacetate	rs2999546	0.0158469	0.0721966	5.22e-06	8208	T	G	0.637541	19.8157
Indoleacetate	rs4584428	0.0239353	0.109808	4.48e-06	8208	T	G	0.11603	20.3476
Indoleacetate	rs11889711	0.0157071	-0.0719998	4.56e-06	8208	T	C	0.620089	20.0919
Indoleacetate	rs1479	0.0192077	0.0905519	2.42e-06	8208	G	T	0.197771	21.4067
Indoleacetate	rs72551330	0.0629629	0.303539	1.43e-06	8208	C	T	0.0147633	22.0536
Indoleacetate	rs146089696	0.048348	-0.227745	2.47e-06	8208	C	A	0.0258431	21.4866
Indoleacetate	rs77535679	0.0527254	0.272146	2.45e-07	8208	A	G	0.021052	25.1273
Indoleacetate	rs73152633	0.0383524	0.179659	2.81e-06	8208	T	C	0.0404457	20.6106
Indoleacetate	rs9866361	0.0206127	0.0952028	3.86e-06	8208	A	G	0.164093	20.4546
Indoleacetate	rs115634566	0.0544403	0.241854	8.89e-06	8208	C	G	0.0194495	18.3492
Indoleacetate	rs13353672	0.0190801	0.0847569	8.91e-06	8208	A	G	0.206417	19.3585
Indoleacetate	rs138960177	0.0426063	0.204895	1.52e-06	8208	T	C	0.0350566	23.3739
Indoleacetate	rs2187200	0.0160922	-0.0712121	9.63e-06	8208	G	T	0.361312	19.2512
Indoleacetate	rs78906653	0.0290437	-0.144801	6.18e-07	8208	T	C	0.0749114	23.9166
Indoleacetate	rs11575549	0.056925	-0.37948	2.62e-11	8208	T	C	0.0179246	41.8159
Indoleacetate	rs867704	0.0154721	-0.0700153	6.03e-06	8208	G	C	0.561746	19.8547
Indoleacetate	rs72663013	0.0546119	-0.282142	2.39e-07	8208	T	G	0.0196341	25.2249
Indoleacetate	rs41280729	0.0323839	-0.148381	4.61e-06	8208	G	A	0.0591969	20.1735
Indoleacetate	rs1929252	0.0175887	-0.0790401	7e-06	8208	C	A	0.251463	19.3449
Indoleacetate	rs10999904	0.0257002	-0.134401	1.7e-07	8208	A	G	0.0982241	26.3436
Indoleacetate	rs76522692	0.0473306	-0.220452	3.2e-06	8208	G	A	0.0266439	20.7374
Indoleacetate	rs11518601	0.0240488	-0.111869	3.29e-06	8208	T	C	0.118732	21.5474
Indoleacetate	rs11227288	0.019745	0.0899903	5.17e-06	8208	C	G	0.180316	19.6913
Indoleacetate	rs35291122	0.0457359	-0.220159	1.48e-06	8208	A	G	0.0289393	22.4158
Indoleacetate	rs118052117	0.0518474	0.234493	6.1e-06	8208	T	C	0.0218319	19.3173
Indoleacetate	rs8061485	0.0169225	-0.0845625	5.82e-07	8208	C	T	0.279379	23.6957
Indoleacetate	rs184875464	0.102005	0.525364	2.6e-07	8208	T	C	0.00561386	25.3652
Indoleacetate	rs181823597	0.0323035	0.15968	7.69e-07	8208	G	C	0.0594671	23.4722
Indoleacetate	rs79441299	0.0638741	0.29338	4.37e-06	8208	T	C	0.014453	20.1708
Indoleacetate	rs240759	0.0381475	-0.170792	7.56e-06	8208	A	G	0.955495	20.4086
Indoleacetate	rs113532410	0.0334364	0.173939	1.97e-07	8208	T	G	0.0584424	27.4144
Indoleacetate	rs5751124	0.042405	0.19056	7e-06	8208	A	G	0.0332277	19.1895
1-linoleoylglycerol (18:2)	rs75445316	0.049473	0.241198	1.09e-06	8212	T	C	0.024875	23.2365
1-linoleoylglycerol (18:2)	rs113627835	0.0840396	0.382342	5.38e-06	8212	C	G	0.00861964	20.5633
1-linoleoylglycerol (18:2)	rs114473062	0.049117	0.226158	4.14e-06	8212	T	C	0.025608	21.0095
1-linoleoylglycerol (18:2)	rs77982886	0.0635267	0.316857	6.11e-07	8212	G	A	0.0152346	24.807
1-linoleoylglycerol (18:2)	rs10006032	0.0334117	-0.15194	5.43e-06	8212	G	A	0.0573319	20.538
1-linoleoylglycerol (18:2)	rs10072491	0.038446	-0.17568	4.89e-06	8212	T	C	0.0420795	20.4786
1-linoleoylglycerol (18:2)	rs62385039	0.0552286	-0.258001	2.99e-06	8212	G	A	0.0201079	21.5924
1-linoleoylglycerol (18:2)	rs17410962	0.0235805	-0.11411	1.3e-06	8212	A	G	0.120383	22.7028
1-linoleoylglycerol (18:2)	rs2943179	0.0185161	-0.0822174	8.98e-06	8212	T	C	0.221974	19.2137
1-linoleoylglycerol (18:2)	rs6475038	0.0159373	-0.0721413	5.99e-06	8212	G	C	0.49482	21.4174
1-linoleoylglycerol (18:2)	rs10735636	0.0602083	0.266346	9.7e-06	8212	G	C	0.981772	20.8987
1-linoleoylglycerol (18:2)	rs117168942	0.0431454	0.191261	9.3e-06	8212	C	T	0.0332722	19.3658
1-linoleoylglycerol (18:2)	rs11033752	0.0204967	-0.0907355	9.56e-06	8212	T	C	0.17797	19.8248
1-linoleoylglycerol (18:2)	rs964184	0.0229017	-0.116525	3.62e-07	8212	C	G	0.868723	25.5052
1-linoleoylglycerol (18:2)	rs56354314	0.0519464	0.235446	5.83e-06	8212	A	G	0.022346	19.934
1-linoleoylglycerol (18:2)	rs12858688	0.0491192	-0.22125	6.66e-06	8212	T	C	0.0249358	19.5899
1-linoleoylglycerol (18:2)	rs11160050	0.028029	0.125943	7.01e-06	8212	G	A	0.0875843	20.8662
1-linoleoylglycerol (18:2)	rs12447287	0.0180828	0.081903	5.92e-06	8212	C	T	0.245284	20.4412
1-linoleoylglycerol (18:2)	rs9894638	0.0192292	0.0857298	8.26e-06	8212	C	T	0.211593	20.1816
2-linoleoylglycerol (18:2)	rs17035713	0.0391241	-0.176168	6.71e-06	6378	G	A	0.0555824	20.8426
2-linoleoylglycerol (18:2)	rs77599553	0.0570875	-0.26624	3.11e-06	6378	A	T	0.024663	21.8177
2-linoleoylglycerol (18:2)	rs113718400	0.0628536	-0.278095	9.67e-06	6378	A	C	0.0198899	19.2834
2-linoleoylglycerol (18:2)	rs952263	0.0209226	0.0960714	4.4e-06	6378	T	G	0.231638	21.017
2-linoleoylglycerol (18:2)	rs55920120	0.0475892	0.211234	9.05e-06	6378	A	C	0.0354543	19.5175
2-linoleoylglycerol (18:2)	rs4972489	0.0215719	0.109484	3.87e-07	6378	C	A	0.219483	26.2936
2-linoleoylglycerol (18:2)	rs11924632	0.0189266	-0.0837752	9.59e-06	6378	G	A	0.319162	19.507
2-linoleoylglycerol (18:2)	rs73121585	0.0649528	-0.286922	9.99e-06	6378	A	C	0.0186813	19.3035
2-linoleoylglycerol (18:2)	rs141172381	0.0647015	0.286907	9.24e-06	6378	A	G	0.0189245	19.5487
2-linoleoylglycerol (18:2)	rs7643986	0.0507469	0.237339	2.91e-06	6378	C	T	0.0314905	21.9834
2-linoleoylglycerol (18:2)	rs12498693	0.0306696	-0.140175	4.87e-06	6378	A	C	0.0908947	20.7723
2-linoleoylglycerol (18:2)	rs72679893	0.031732	-0.141425	8.32e-06	6378	T	C	0.0830319	19.4785
2-linoleoylglycerol (18:2)	rs190199861	0.0645441	0.297064	4.17e-06	6378	G	A	0.018813	20.8404
2-linoleoylglycerol (18:2)	rs117372736	0.0766527	0.346995	5.99e-06	6378	T	G	0.0135114	20.5312
2-linoleoylglycerol (18:2)	rs4946146	0.0660179	0.311867	2.31e-06	6378	T	C	0.0182161	22.2588
2-linoleoylglycerol (18:2)	rs59927118	0.0209287	0.0964238	4.08e-06	6378	T	C	0.233493	21.2904
2-linoleoylglycerol (18:2)	rs34291068	0.0358652	0.159431	8.78e-06	6378	A	C	0.0631083	19.2224
2-linoleoylglycerol (18:2)	rs78575779	0.0525518	-0.234076	8.42e-06	6378	G	A	0.0286499	19.5037
2-linoleoylglycerol (18:2)	rs111764634	0.03428	0.160187	2.97e-06	6378	A	C	0.0711024	21.685
2-linoleoylglycerol (18:2)	rs189863837	0.0568874	0.280524	8.17e-07	6378	A	G	0.0248153	24.3771
2-linoleoylglycerol (18:2)	rs56327721	0.0284005	-0.132143	3.27e-06	6378	T	C	0.106214	21.2092
2-linoleoylglycerol (18:2)	rs6081988	0.0293982	0.130879	8.51e-06	6378	C	T	0.101462	19.9764
2-linoleoylglycerol (18:2)	rs11552067	0.0181892	0.0845951	3.31e-06	6378	A	G	0.587463	22.1933
Indolepropionate	rs9432398	0.0445422	0.221475	6.62e-07	8153	G	A	0.0316989	24.6181
Indolepropionate	rs80346659	0.0489983	-0.223208	5.23e-06	8153	C	G	0.0253623	20.1263
Indolepropionate	rs6664713	0.0497353	0.221278	8.62e-06	8153	A	C	0.0247598	19.3199
Indolepropionate	rs1878503	0.0155972	0.0695737	8.17e-06	8153	A	G	0.46355	19.67
Indolepropionate	rs11681248	0.01577	-0.0861776	4.64e-08	8153	T	C	0.629022	28.3499
Indolepropionate	rs76260755	0.0255573	-0.113035	9.74e-06	8153	T	C	0.110017	20.4454
Indolepropionate	rs9857968	0.0334056	0.150356	6.77e-06	8153	T	C	0.0567903	19.7887
Indolepropionate	rs76157950	0.0571721	0.259172	5.81e-06	8153	A	G	0.0186095	20.0475
Indolepropionate	rs853154	0.0214138	0.102766	1.59e-06	8153	C	G	0.156615	22.8041
Indolepropionate	rs117276795	0.0769361	0.356183	3.66e-06	8153	A	G	0.0103757	21.2916
Indolepropionate	rs11822621	0.025765	-0.117218	5.38e-06	8153	T	G	0.100928	20.376
Indolepropionate	rs497768	0.0160037	-0.0739761	3.79e-06	8153	G	C	0.561103	22.0293
Indolepropionate	rs9565718	0.0167172	-0.0847838	3.94e-07	8153	A	T	0.630251	27.3996
Indolepropionate	rs61974973	0.0296776	0.132651	7.83e-06	8153	G	A	0.0761626	20.2337
Indolepropionate	rs198260	0.048609	0.22816	2.68e-06	8153	A	G	0.97371	21.7821
Indolepropionate	rs8061485	0.0171848	-0.175473	1.77e-24	8153	C	T	0.278471	102.118
Indolepropionate	rs4316784	0.0207915	0.0920404	9.56e-06	8153	C	T	0.826904	19.815
Indolepropionate	rs9981680	0.0383093	0.169465	9.71e-06	8153	G	T	0.0427167	19.1894
Threonate	rs567440118	0.102614	-0.484057	2.39e-06	8151	A	G	0.00560552	21.3421
Threonate	rs647667	0.0324617	0.144169	8.95e-06	8151	C	T	0.0591665	18.9005
Threonate	rs75194109	0.0851016	-0.397999	2.91e-06	8151	C	T	0.00818764	21.0187
Threonate	rs11126412	0.0182574	0.0812665	8.54e-06	8151	T	A	0.222311	18.6516
Threonate	rs4663135	0.018929	0.0837071	9.77e-06	8151	C	T	0.784904	19.3258
Threonate	rs535146	0.0158705	0.0748445	2.41e-06	8151	A	T	0.384514	21.6639
Threonate	rs145376871	0.0554495	-0.246684	8.63e-06	8151	T	G	0.0191146	18.6377
Threonate	rs76954195	0.0459715	0.206021	7.41e-06	8151	G	C	0.028169	18.9815
Threonate	rs78921993	0.0291215	-0.129378	8.88e-06	8151	G	A	0.07346	18.6106
Threonate	rs184637108	0.0860405	-0.381288	9.36e-06	8151	T	A	0.0078808	18.5679
Threonate	rs139591016	0.0539409	-0.244512	5.82e-06	8151	C	T	0.0203237	19.4471
Threonate	rs73766900	0.0453361	0.209381	3.87e-06	8151	A	G	0.0293864	20.431
Threonate	rs111498995	0.0591476	0.275959	3.08e-06	8151	T	A	0.0168734	20.6412
Threonate	rs62381620	0.0441641	-0.293756	2.9e-11	8151	G	T	0.0304893	41.7858
Threonate	rs61744140	0.562079	-2.86664	3.4e-07	8151	G	T	0.000184411	24.7688
Threonate	rs80179348	0.066975	-0.319612	1.82e-06	8151	T	A	0.0133227	21.944
Threonate	rs149656965	0.0696557	-0.320596	4.17e-06	8151	T	C	0.0120586	20.0052
Threonate	rs78263978	0.0484595	-0.22873	2.36e-06	8151	A	G	0.02583	21.5122
Threonate	rs2394872	0.0261549	-0.121016	3.71e-06	8151	C	A	0.0928766	20.1588
Threonate	rs77181656	0.066826	-0.318701	1.85e-06	8151	T	C	0.0133923	21.9315
Threonate	rs76379749	0.0518367	-0.229603	9.45e-06	8151	C	T	0.0217525	18.3241
Threonate	rs7875568	0.0546341	-0.255385	2.95e-06	8151	G	T	0.0196633	20.5424
Threonate	rs72774956	0.0535446	-0.239983	7.4e-06	8151	A	G	0.0203856	18.7877
Threonate	rs826459	0.017064	0.0767693	6.83e-06	8151	A	G	0.70797	19.9073
Threonate	rs74850022	0.0693354	-0.30887	8.4e-06	8151	T	C	0.0122956	18.9265
Threonate	rs7960425	0.0488539	0.238798	1.02e-06	8151	C	G	0.024852	22.5855
Threonate	rs4783107	0.0239738	-0.116779	1.11e-06	8151	C	T	0.886875	22.3602
N-acetylglycine	rs75446748	0.0215403	-0.100817	2.86e-06	8250	C	T	0.142724	20.5658
N-acetylglycine	rs1890452	0.0157164	-0.0770614	9.43e-07	8250	A	G	0.337406	21.9587
N-acetylglycine	rs112816924	0.0608934	0.275875	5.89e-06	8250	T	C	0.0153734	19.0479
N-acetylglycine	rs16824802	0.0188923	0.0978791	2.21e-07	8250	T	C	0.201151	25.4733
N-acetylglycine	rs1047891	0.0157461	0.381478	1.16e-129	8250	A	C	0.307889	545.374
N-acetylglycine	rs62182612	0.0187414	-0.0838786	7.62e-06	8250	A	G	0.194247	18.2052
N-acetylglycine	rs77976040	0.0570551	0.25373	8.7e-06	8250	C	A	0.0176413	18.4456
N-acetylglycine	rs9821781	0.0152654	0.0826592	6.14e-08	8250	A	G	0.560748	27.8552
N-acetylglycine	rs358908	0.0172318	-0.0883162	2.97e-07	8250	C	T	0.258424	24.7314
N-acetylglycine	rs12233751	0.021548	-0.107576	5.96e-07	8250	C	A	0.140374	23.1004
N-acetylglycine	rs115090460	0.04776	-0.213667	7.69e-06	8250	T	A	0.0255581	18.7987
N-acetylglycine	rs243795	0.0184131	0.0882873	1.63e-06	8250	C	T	0.208481	21.2727
N-acetylglycine	rs4947536	0.0150525	-0.0672825	7.83e-06	8250	G	C	0.499694	18.7114
N-acetylglycine	rs11136810	0.0152368	0.072029	2.28e-06	8250	G	C	0.400543	20.6008
N-acetylglycine	rs76513761	0.0452943	0.202404	7.87e-06	8250	C	T	0.0282572	18.5984
N-acetylglycine	rs78612075	0.0604624	0.271706	7e-06	8250	A	G	0.0158633	19.0558
N-acetylglycine	rs10757444	0.0163581	0.080588	8.37e-07	8250	A	G	0.69497	22.7733
N-acetylglycine	rs144831076	0.056482	-0.284047	4.93e-07	8250	C	T	0.0180032	23.5972
N-acetylglycine	rs151202997	0.0427714	0.193942	5.78e-06	8250	T	G	0.0315572	19.0062
N-acetylglycine	rs596603	0.0149808	-0.115999	9.7e-15	8250	G	T	0.572668	54.6796
N-acetylglycine	rs7127777	0.0154452	-0.0733441	2.05e-06	8250	C	G	0.445641	21.9807
N-acetylglycine	rs11108842	0.0751899	-0.347252	3.87e-06	8250	G	T	0.00985641	19.4585
N-acetylglycine	rs2329096	0.015894	0.0709468	8.05e-06	8250	T	C	0.351672	18.9747
N-acetylglycine	rs141342711	0.0326222	0.156311	1.66e-06	8250	T	C	0.0552779	21.102
N-acetylglycine	rs78829102	0.0402532	0.188424	2.86e-06	8250	A	G	0.035272	19.9773
N-acetylglycine	rs117206739	0.0531026	0.23915	6.68e-06	8250	T	C	0.0202867	18.794
N-acetylglycine	rs9614932	0.0214974	-0.101483	2.35e-06	8250	T	C	0.143251	20.9033
Glycolithocholate	rs187970821	0.0819826	-0.36255	9.77e-06	7158	G	A	0.0104006	19.4147
Glycolithocholate	rs115887046	0.046384	-0.206093	8.86e-06	7158	C	T	0.0330149	19.4597
Glycolithocholate	rs73918203	0.0388237	-0.179866	3.61e-06	7158	A	G	0.0496689	21.9223
Glycolithocholate	rs13405102	0.0171532	0.0780611	5.34e-06	7158	G	A	0.467103	21.7743
Glycolithocholate	rs79407744	0.0784962	0.360499	4.38e-06	7158	A	G	0.0115007	21.2077
Glycolithocholate	rs77376288	0.0866346	0.42291	1.05e-06	7158	C	T	0.00937194	23.8441
Glycolithocholate	rs113654354	0.054054	-0.239492	9.4e-06	7158	G	A	0.024409	19.6014
Glycolithocholate	rs55971662	0.0170398	0.0761508	7.86e-06	7158	T	C	0.440459	20.513
Glycolithocholate	rs7646869	0.0170125	-0.0761641	7.57e-06	7158	A	C	0.383482	19.6827
Glycolithocholate	rs7629795	0.0242047	0.108234	7.76e-06	7158	A	T	0.864328	19.7148
Glycolithocholate	rs6823721	0.0164302	-0.0756087	4.19e-06	7158	T	C	0.520367	20.4788
Glycolithocholate	rs6810998	0.0297616	-0.151927	3.31e-07	7158	T	C	0.0889636	26.8749
Glycolithocholate	rs138634970	0.0726276	-0.326848	6.79e-06	7158	T	C	0.01307	19.7766
Glycolithocholate	rs146058026	0.0764568	-0.350809	4.47e-06	7158	G	C	0.0120152	20.9698
Glycolithocholate	rs12662646	0.0347192	-0.165539	1.86e-06	7158	A	G	0.0603497	22.3097
Glycolithocholate	rs11101389	0.0190277	-0.0917167	1.43e-06	7158	A	T	0.268308	23.7135
Glycolithocholate	rs11817632	0.0604452	-0.271521	7.06e-06	7158	A	G	0.0194032	20.1322
Glycolithocholate	rs182015775	0.0260547	-0.128395	8.31e-07	7158	A	G	0.11646	24.3599
Glycolithocholate	rs118171449	0.031363	0.140008	8.04e-06	7158	T	C	0.0767077	19.9247
Glycolithocholate	rs146355728	0.0914518	-0.424019	3.54e-06	7158	T	G	0.00830869	21.2652
Glycolithocholate	rs60850040	0.0332636	-0.154409	3.45e-06	7158	C	T	0.0656601	20.9954
Glycolithocholate	rs1818709	0.0168878	-0.0762769	6.28e-06	7158	C	G	0.453585	20.6977
Glycolithocholate	rs62052803	0.0399741	-0.176732	9.82e-06	7158	C	T	0.0454737	19.4562
Glycolithocholate	rs296366	0.0194924	-0.0945409	1.23e-06	7158	C	T	0.754105	23.7993
Glycolithocholate	rs16982178	0.0236265	-0.111062	2.59e-06	7158	A	G	0.143877	21.8112
EDTA	rs116301309	0.0672785	-0.315234	2.79e-06	8239	A	C	0.0125152	20.2816
EDTA	rs9784059	0.0325498	-0.148526	5.04e-06	8239	T	C	0.0557718	19.1825
EDTA	rs2435388	0.0178025	-0.0823434	3.74e-06	8239	G	A	0.765692	20.0889
EDTA	rs11688483	0.0163022	-0.0751194	4.07e-06	8239	G	A	0.310804	19.9611
EDTA	rs73212280	0.0232367	0.118902	3.1e-07	8239	G	A	0.118421	24.3866
EDTA	rs10512739	0.0256877	-0.113507	9.93e-06	8239	G	A	0.0936777	18.0599
EDTA	rs79242179	0.0689279	-0.329439	1.76e-06	8239	A	G	0.0120423	21.3265
EDTA	rs149452470	0.0583171	0.268339	4.2e-06	8239	G	C	0.0166054	19.4163
EDTA	rs7776366	0.0167413	0.074063	9.69e-06	8239	C	T	0.695232	19.1916
EDTA	rs57900160	0.0172759	-0.0804207	3.24e-06	8239	G	C	0.257555	20.4242
EDTA	rs62577978	0.0218942	-0.0981073	7.43e-06	8239	A	G	0.138669	18.9824
EDTA	rs12831673	0.0325321	0.155271	1.82e-06	8239	A	G	0.055853	20.9977
EDTA	rs117358502	0.0424643	0.193608	5.13e-06	8239	A	G	0.0320248	19.187
EDTA	rs77657639	0.0277549	0.123886	8.06e-06	8239	C	A	0.0789602	18.429
EDTA	rs34922061	0.0197543	0.0893043	6.16e-06	8239	A	C	0.17996	19.4347
EDTA	rs10459865	0.0236672	0.105994	7.52e-06	8239	C	T	0.112471	18.5165
EDTA	rs183037566	0.0751141	0.352731	2.65e-06	8239	A	G	0.00997203	20.2855
1-methylhistidine	rs56407361	0.0313911	0.143585	4.78e-06	8226	T	C	0.0585443	18.7329
1-methylhistidine	rs140416084	0.0242476	-0.12314	3.81e-07	8226	A	G	0.105825	23.6685
1-methylhistidine	rs149464341	0.0807331	-0.367016	5.47e-06	8226	T	G	0.00870465	19.1623
1-methylhistidine	rs4686501	0.0266383	-0.1202	6.41e-06	8226	G	A	0.91482	18.5598
1-methylhistidine	rs546649	0.0152675	-0.0736867	1.39e-06	8226	T	C	0.428694	21.9313
1-methylhistidine	rs544646419	0.0563403	-0.253741	6.68e-06	8226	G	A	0.0178637	18.6217
1-methylhistidine	rs73864608	0.0541941	-0.248871	4.39e-06	8226	A	G	0.0192942	19.3217
1-methylhistidine	rs11133665	0.0164769	0.156172	2.59e-21	8226	A	G	0.291059	83.6188
1-methylhistidine	rs79479138	0.0594002	0.278813	2.68e-06	8226	T	C	0.0161908	20.4172
1-methylhistidine	rs1990897	0.0159956	0.0781977	1.02e-06	8226	G	T	0.321116	21.9846
1-methylhistidine	rs80220760	0.0604881	0.287214	2.05e-06	8226	G	A	0.015379	20.5972
1-methylhistidine	rs78654791	0.0474708	0.212125	7.88e-06	8226	G	C	0.0259158	18.726
1-methylhistidine	rs7746774	0.021178	-0.106907	4.46e-07	8226	G	A	0.144242	23.2699
1-methylhistidine	rs10094039	0.0154645	-0.069388	7.23e-06	8226	G	A	0.622218	18.6573
1-methylhistidine	rs2218687	0.0214092	0.0948989	9.31e-06	8226	A	G	0.146767	18.5914
1-methylhistidine	rs1903860	0.0213894	-0.0951231	8.7e-06	8226	C	T	0.142707	18.2483
1-methylhistidine	rs10886134	0.0151425	0.0673851	8.58e-06	8226	C	A	0.567596	18.3713
1-methylhistidine	rs61910449	0.0397708	-0.179716	6.22e-06	8226	T	C	0.0361754	18.5642
1-methylhistidine	rs111339300	0.0240792	-0.120806	5.25e-07	8226	A	G	0.110438	23.65
1-methylhistidine	rs73154072	0.0593007	-0.27116	4.82e-06	8226	G	A	0.0161842	19.3013
1-methylhistidine	rs9526057	0.0172987	-0.0823478	1.93e-06	8226	A	G	0.261171	21.5786
1-methylhistidine	rs1535573	0.0180298	-0.0822322	5.09e-06	8226	G	A	0.780847	19.0773
1-methylhistidine	rs7145174	0.0364336	0.167413	4.33e-06	8226	A	G	0.0434889	19.2209
1-methylhistidine	rs148226190	0.0702443	-0.331065	2.44e-06	8226	G	T	0.0116579	20.8241
1-methylhistidine	rs12901652	0.0348044	0.155465	7.94e-06	8226	T	C	0.0484837	18.3806
1-methylhistidine	rs1554410	0.015105	0.0680514	6.63e-06	8226	G	T	0.438307	18.7956
1-methylhistidine	rs1670276	0.0224365	0.109213	1.13e-06	8226	C	T	0.129835	22.2243
1-methylhistidine	rs35285898	0.0168676	0.159332	3.52e-21	8226	C	A	0.262279	81.5948
1-methylhistidine	rs4043681	0.0260698	0.130261	5.83e-07	8226	G	A	0.90818	23.339
1-methylhistidine	rs6118747	0.0182847	-0.0916807	5.33e-07	8226	G	A	0.210838	23.0675
1-methylhistidine	rs35042303	0.0300921	0.169952	1.63e-08	8226	T	C	0.0664537	29.5788
1-methylhistidine	rs148357196	0.0778149	0.34753	7.97e-06	8226	T	A	0.00913298	18.0167
Citramalate	rs188517032	0.0605876	0.27034	8.12e-06	7125	G	A	0.019111	19.5708
Citramalate	rs12131960	0.0187574	0.0839684	7.59e-06	7125	A	T	0.270845	19.8919
Citramalate	rs13391525	0.0224149	-0.102419	4.9e-06	7125	G	C	0.162856	20.4316
Citramalate	rs79981355	0.0260117	-0.12161	2.94e-06	7125	C	T	0.11165	20.958
Citramalate	rs62180249	0.0192855	0.0938403	1.14e-06	7125	T	C	0.263858	24.4507
Citramalate	rs11563055	0.0744809	-0.331464	8.57e-06	7125	G	A	0.0126074	19.5376
Citramalate	rs76762532	0.046059	-0.21222	4.07e-06	7125	T	G	0.0329989	20.5325
Citramalate	rs72713558	0.0292191	-0.129284	9.66e-06	7125	G	A	0.0872735	19.0179
Citramalate	rs12055187	0.0604753	0.268581	8.95e-06	7125	A	G	0.0192061	19.4108
Citramalate	rs141073864	0.0687729	0.308909	7.06e-06	7125	C	T	0.0150671	20.2312
Citramalate	rs80028711	0.0761119	0.34128	7.33e-06	7125	G	A	0.0117325	19.291
Citramalate	rs148830279	0.0967004	-0.43597	6.53e-06	7125	T	C	0.00725556	19.5571
Citramalate	rs2502543	0.0188698	-0.0847163	7.14e-06	7125	G	A	0.270452	20.2303
Citramalate	rs12211905	0.0167419	0.0758092	5.95e-06	7125	G	T	0.477649	20.4859
Citramalate	rs188983534	0.0338062	-0.155646	4.14e-06	7125	A	G	0.0642616	20.8134
Citramalate	rs17665117	0.029673	0.131321	9.62e-06	7125	A	T	0.0895377	20.0841
Citramalate	rs116991170	0.0579862	0.268336	3.7e-06	7125	T	C	0.0207334	20.8879
Citramalate	rs1889899	0.0170887	0.0900574	1.36e-07	7125	G	A	0.381116	27.3567
Citramalate	rs76427286	0.0547662	-0.247755	6.07e-06	7125	A	G	0.023197	19.8695
Citramalate	rs117013417	0.075726	-0.337827	8.15e-06	7125	T	C	0.0121574	19.5795
Citramalate	rs1157094	0.0214635	-0.104351	1.16e-06	7125	A	C	0.819934	22.9771
Citramalate	rs221084	0.0235317	0.108157	4.3e-06	7125	T	C	0.143109	20.4947
Citramalate	rs41281112	0.0539977	-0.266851	7.74e-07	7125	T	C	0.0238865	23.7317
Citramalate	rs12900072	0.0166471	0.0775075	3.23e-06	7125	A	G	0.462872	21.3412
Citramalate	rs142847889	0.110597	0.528397	1.77e-06	7125	G	C	0.00562272	22.3084
3-hydroxydecanoate	rs28415528	0.016024	-0.209871	3.41e-39	8239	A	G	0.317899	160.405
3-hydroxydecanoate	rs299647	0.0185046	-0.0858123	3.53e-06	8239	C	T	0.20984	20.1634
3-hydroxydecanoate	rs6844622	0.0154677	-0.0711572	4.22e-06	8239	G	C	0.580469	20.3635
3-hydroxydecanoate	rs114537113	0.071325	-0.330467	3.6e-06	8239	T	C	0.0114546	20.4224
3-hydroxydecanoate	rs80144245	0.0425154	-0.208918	8.93e-07	8239	C	T	0.032466	22.6484
3-hydroxydecanoate	rs111528473	0.0884272	0.403688	4.99e-06	8239	A	G	0.00730105	19.5039
3-hydroxydecanoate	rs144727225	0.0493589	-0.225369	4.97e-06	8239	T	C	0.0236938	19.4013
3-hydroxydecanoate	rs488485	0.0211094	-0.0943596	7.82e-06	8239	C	T	0.841825	19.5777
3-hydroxydecanoate	rs11052064	0.0327583	0.145747	8.62e-06	8239	C	T	0.0554543	18.3706
3-hydroxydecanoate	rs9603710	0.0149651	-0.066296	9.42e-06	8239	G	T	0.512044	18.1308
3-hydroxydecanoate	rs9530666	0.015239	-0.0689846	5.99e-06	8239	C	A	0.533242	19.5591
3-hydroxydecanoate	rs59627096	0.0206078	-0.0943227	4.72e-06	8239	G	A	0.161978	19.9431
3-hydroxydecanoate	rs12453818	0.0169153	0.0764897	6.13e-06	8239	G	A	0.703012	20.1729
3-hydroxydecanoate	rs10445235	0.017876	0.0823205	4.12e-06	8239	T	C	0.761006	20.3546
3-hydroxydecanoate	rs148758368	0.0808217	0.370269	4.62e-06	8239	T	A	0.00863747	19.3854
1,3-dimethylurate	rs138045396	0.044885	0.199454	8.84e-06	7444	A	G	0.0350913	20.1031
1,3-dimethylurate	rs10194878	0.0182519	0.0873181	1.72e-06	7444	C	T	0.283293	23.1128
1,3-dimethylurate	rs78121311	0.0427853	-0.203071	2.07e-06	7444	G	T	0.039261	23.2239
1,3-dimethylurate	rs7699259	0.0166295	0.0805936	1.26e-06	7444	A	G	0.472503	24.1743
1,3-dimethylurate	rs6859899	0.0224663	-0.10352	4.07e-06	7444	G	A	0.157066	21.1777
1,3-dimethylurate	rs1388107	0.0236541	-0.105876	7.6e-06	7444	T	G	0.138735	19.9895
1,3-dimethylurate	rs72818634	0.0248028	-0.112169	6.11e-06	7444	A	G	0.129326	21.1465
1,3-dimethylurate	rs35094757	0.0698636	-0.31092	8.57e-06	7444	G	A	0.014158	20.1372
1,3-dimethylurate	rs57238734	0.0716983	-0.319455	8.37e-06	7444	C	A	0.0133351	20.0389
1,3-dimethylurate	rs72712651	0.0480665	-0.215519	7.33e-06	7444	C	T	0.030274	20.3515
1,3-dimethylurate	rs7038710	0.0546831	-0.282261	2.45e-07	7444	G	A	0.0228741	26.599
1,3-dimethylurate	rs7091698	0.0230217	0.102016	9.37e-06	7444	A	G	0.153689	20.2026
1,3-dimethylurate	rs11599254	0.0293659	0.130505	8.83e-06	7444	T	C	0.0850791	19.7849
1,3-dimethylurate	rs72868316	0.0487503	0.342008	2.29e-12	7444	A	G	0.0292732	49.8031
1,3-dimethylurate	rs11101870	0.0228253	-0.120114	1.42e-07	7444	T	C	0.152488	27.8555
1,3-dimethylurate	rs28452143	0.0170037	0.0773975	5.32e-06	7444	G	A	0.63166	20.8026
1,3-dimethylurate	rs143167061	0.0595893	-0.2654	8.44e-06	7444	T	C	0.0193422	19.9392
1,3-dimethylurate	rs11235978	0.0281119	0.127658	5.6e-06	7444	A	G	0.0926578	20.4485
1,3-dimethylurate	rs117238703	0.0503738	-0.224046	8.68e-06	7444	G	T	0.0275347	20.0594
1,3-dimethylurate	rs12855367	0.02495	0.115901	3.4e-06	7444	G	A	0.12214	21.4996
1,3-dimethylurate	rs1033930	0.0174666	0.0813366	3.21e-06	7444	T	G	0.663938	22.0355
1,3-dimethylurate	rs188985963	0.107882	0.511207	2.15e-06	7444	T	C	0.00588633	22.831
1,3-dimethylurate	rs78018441	0.0345099	-0.164796	1.79e-06	7444	A	G	0.0605772	23.0743
1,3-dimethylurate	rs226220	0.0261663	0.130753	5.82e-07	7444	G	A	0.889334	25.1285
1,3-dimethylurate	rs143552547	0.0396907	-0.178534	6.86e-06	7444	A	G	0.0441276	20.0651
1,3-dimethylurate	rs205788	0.0210377	-0.0972257	3.81e-06	7444	T	C	0.792873	23.1778
Galactonate	rs6701658	0.0337346	-0.155143	4.25e-06	7518	G	A	0.0589528	20.126
Galactonate	rs144275620	0.0790411	0.35433	7.37e-06	7518	T	C	0.0101946	19.0921
Galactonate	rs1446585	0.0166585	-0.121817	2.62e-13	7518	G	A	0.322523	49.0584
Galactonate	rs4668098	0.0205822	0.0932	5.95e-06	7518	G	A	0.811002	20.0672
Galactonate	rs114843083	0.0596858	-0.27591	3.79e-06	7518	A	C	0.0184418	20.7716
Galactonate	rs78414202	0.0824987	-0.38065	3.95e-06	7518	A	G	0.00961795	20.8044
Galactonate	rs55947356	0.110189	-0.532189	1.37e-06	7518	A	G	0.00533903	22.6775
Galactonate	rs144166724	0.085763	-0.424108	7.61e-07	7518	T	C	0.00891421	23.9633
Galactonate	rs10965244	0.0197553	0.0909597	4.14e-06	7518	T	A	0.21717	21.2034
Galactonate	rs16956661	0.0310171	-0.16477	1.08e-07	7518	C	G	0.0713328	27.1323
Galactonate	rs118097128	0.0427349	-0.202653	2.12e-06	7518	T	A	0.0369848	22.0522
Galactonate	rs187521737	0.0972829	0.441771	5.6e-06	7518	A	G	0.00691832	20.2098
Galactonate	rs116885105	0.0476035	-0.224184	2.48e-06	7518	A	T	0.0301982	22.1907
Galactonate	rs75684329	0.033017	-0.164546	6.24e-07	7518	A	T	0.0630576	24.1231
Galactonate	rs11668541	0.0552438	0.25389	4.31e-06	7518	A	G	0.0217245	20.6495
Galactonate	rs73136572	0.0385336	0.177296	4.2e-06	7518	C	T	0.0445703	20.1754
Trigonelline	rs115558877	0.0606415	0.283083	3.04e-06	8272	G	A	0.0162034	21.1829
Trigonelline	rs114830966	0.0769197	-0.375581	1.05e-06	8272	A	G	0.0103465	23.9594
Trigonelline	rs1594297	0.0498295	0.243317	1.04e-06	8272	A	G	0.974151	24.7313
Trigonelline	rs116020639	0.0620127	-0.277233	7.8e-06	8272	C	T	0.0157971	19.8119
Trigonelline	rs4848147	0.0158212	-0.0712734	6.64e-06	8272	A	G	0.377018	19.7818
Trigonelline	rs61419985	0.0747585	-0.333293	8.26e-06	8272	C	T	0.0105881	19.2928
Trigonelline	rs62246138	0.0441862	-0.208306	2.43e-06	8272	A	G	0.0322933	22.4892
Trigonelline	rs4856225	0.0191329	0.0867398	5.8e-06	8272	T	C	0.795048	20.3275
Trigonelline	rs1601568	0.0213989	0.104566	1.03e-06	8272	T	A	0.85011	23.1087
Trigonelline	rs75972606	0.0462893	0.208073	6.95e-06	8272	C	T	0.0285056	19.8783
Trigonelline	rs115146351	0.0328319	-0.147385	7.15e-06	8272	A	G	0.0596598	20.2055
Trigonelline	rs75166338	0.0733501	-0.333795	5.35e-06	8272	G	A	0.0109104	19.935
Trigonelline	rs3849062	0.0169027	-0.0770005	5.23e-06	8272	G	A	0.301836	20.7175
Trigonelline	rs6909263	0.0156089	0.0696963	8e-06	8272	A	G	0.432108	19.7629
Trigonelline	rs45603636	0.0769037	-0.392277	3.38e-07	8272	A	G	0.0102711	25.9547
Trigonelline	rs115151170	0.0722547	-0.338886	2.73e-06	8272	C	T	0.0115656	21.7721
Trigonelline	rs117187192	0.0437787	-0.197012	6.79e-06	8272	A	G	0.0326366	20.318
Trigonelline	rs10088682	0.015521	0.0694216	7.72e-06	8272	T	C	0.458222	19.8364
Trigonelline	rs73328382	0.101083	-0.470821	3.2e-06	8272	A	C	0.00587879	21.4833
Trigonelline	rs117728044	0.0570087	-0.259555	5.29e-06	8272	G	A	0.0188714	20.6828
Trigonelline	rs345471	0.016223	-0.0730759	6.65e-06	8272	A	G	0.661226	19.8328
Trigonelline	rs115520044	0.0603473	0.296117	9.25e-07	8272	A	G	0.0166484	23.8118
Trigonelline	rs77535466	0.060652	-0.285605	2.49e-06	8272	C	A	0.0162774	21.6601
Trigonelline	rs118074685	0.0346761	0.172201	6.84e-07	8272	C	T	0.0510204	23.8153
Trigonelline	rs59603647	0.0214455	0.0976318	5.3e-06	8272	G	C	0.158436	21.0748
Dodecanedioate	rs1126743	0.0185101	0.136271	1.81e-13	8240	A	G	0.791893	50.7316
Dodecanedioate	rs2351032	0.0151331	-0.0714967	2.31e-06	8240	A	G	0.478607	21.0706
Dodecanedioate	rs3123536	0.0245728	0.126379	2.7e-07	8240	T	C	0.89625	24.542
Dodecanedioate	rs6719212	0.0149722	-0.0668909	7.91e-06	8240	A	G	0.536605	18.3721
Dodecanedioate	rs80102840	0.0576409	-0.270487	2.7e-06	8240	A	G	0.0173319	20.5817
Dodecanedioate	rs13070262	0.0181387	-0.0810322	7.92e-06	8240	T	C	0.231974	19.3197
Dodecanedioate	rs73135319	0.0212543	0.0978948	4.11e-06	8240	T	C	0.145563	19.6851
Dodecanedioate	rs148536062	0.0623865	-0.291786	2.91e-06	8240	C	G	0.0145678	20.1867
Dodecanedioate	rs75648263	0.0325258	-0.15344	2.39e-06	8240	A	T	0.0564846	20.7252
Dodecanedioate	rs184688493	0.0359985	0.181186	4.83e-07	8240	A	C	0.0451641	23.3913
Dodecanedioate	rs114733295	0.0604881	0.278693	4.08e-06	8240	T	G	0.0156079	19.7085
Dodecanedioate	rs12662092	0.020626	0.0970377	2.54e-06	8240	A	G	0.153963	20.2584
Dodecanedioate	rs6983258	0.0252057	0.114187	5.89e-06	8240	G	T	0.0967329	18.8134
Dodecanedioate	rs192475369	0.0575722	0.269888	2.76e-06	8240	T	A	0.0167687	19.8344
Dodecanedioate	rs55674412	0.0316604	-0.143218	6.08e-06	8240	T	A	0.0595855	18.9804
Dodecanedioate	rs7116407	0.0391521	-0.173285	9.6e-06	8240	T	C	0.0368633	17.6028
Dodecanedioate	rs35281705	0.0162007	0.0716316	9.8e-06	8240	A	G	0.6779	18.5009
Dodecanedioate	rs4149067	0.0188237	0.0832833	9.67e-06	8240	G	C	0.191759	17.75
Dodecanedioate	rs146947505	0.0585823	0.287105	9.54e-07	8240	A	G	0.0162592	21.7801
Dodecanedioate	rs79949294	0.0618631	-0.3048	8.35e-07	8240	T	G	0.014638	22.1373
Dodecanedioate	rs11070743	0.0153097	0.0721838	2.42e-06	8240	T	C	0.578776	20.9826
Dodecanedioate	rs8054168	0.0151392	-0.0690726	5.05e-06	8240	A	C	0.45913	19.5669
Dodecanedioate	rs34744504	0.0156028	-0.0814315	1.8e-07	8240	G	T	0.505166	27.4014
Dodecanedioate	rs185720945	0.0557587	0.250057	7.3e-06	8240	C	A	0.0182593	18.5091
Dodecanedioate	rs6024739	0.0179227	-0.082091	4.64e-06	8240	C	T	0.756911	20.4801
Isobutyrylcarnitine (c4)	rs623898	0.0218005	0.0978518	7.17e-06	8243	G	A	0.14762	19.9055
Isobutyrylcarnitine (c4)	rs72754719	0.081524	0.380179	3.11e-06	8243	T	C	0.00894487	21.1725
Isobutyrylcarnitine (c4)	rs75005157	0.0934244	0.440409	2.43e-06	8243	G	A	0.00686096	21.8407
Isobutyrylcarnitine (c4)	rs594855	0.0164346	0.0730304	8.84e-06	8243	G	A	0.34902	20.0212
Isobutyrylcarnitine (c4)	rs192049058	0.0182397	-0.0881467	1.35e-06	8243	A	C	0.223096	22.2563
Isobutyrylcarnitine (c4)	rs28504259	0.0163475	0.106097	8.58e-11	8243	G	C	0.352048	42.5399
Isobutyrylcarnitine (c4)	rs72758669	0.0459139	0.221719	1.37e-06	8243	C	G	0.0289582	22.8469
Isobutyrylcarnitine (c4)	rs72778532	0.0299006	0.141234	2.32e-06	8243	T	C	0.0692925	21.2572
Isobutyrylcarnitine (c4)	rs191926926	0.0554772	-0.262519	2.22e-06	8243	T	C	0.0199167	22.2322
Isobutyrylcarnitine (c4)	rs17876025	0.096872	0.462622	1.79e-06	8243	G	A	0.00642595	22.5834
Isobutyrylcarnitine (c4)	rs117599469	0.102868	0.46237	6.96e-06	8243	T	C	0.00565625	19.8655
Isobutyrylcarnitine (c4)	rs1361218	0.0158874	0.070309	9.62e-06	8243	A	G	0.437217	20.0968
Isobutyrylcarnitine (c4)	rs7759074	0.0204135	-0.100958	7.59e-07	8243	C	A	0.829783	23.7964
Isobutyrylcarnitine (c4)	rs80254170	0.0286752	-0.397805	9.26e-44	8243	G	A	0.074915	184.813
Isobutyrylcarnitine (c4)	rs662138	0.0197773	-0.426307	4.72e-103	8243	G	C	0.174911	456.219
Isobutyrylcarnitine (c4)	rs2392361	0.0166474	-0.0750551	6.53e-06	8243	A	G	0.657921	20.9495
Isobutyrylcarnitine (c4)	rs74505345	0.0401706	-0.178643	8.7e-06	8243	T	C	0.0377886	19.17
Isobutyrylcarnitine (c4)	rs73212370	0.0330324	-0.152833	3.71e-06	8243	T	G	0.0582117	21.1603
Isobutyrylcarnitine (c4)	rs10746936	0.0156968	0.0696135	9.21e-06	8243	T	C	0.469755	19.9432
Isobutyrylcarnitine (c4)	rs2938016	0.0220059	-0.100863	4.57e-06	8243	A	G	0.14177	20.4521
Isobutyrylcarnitine (c4)	rs76370801	0.0291995	0.137578	2.46e-06	8243	T	A	0.0750183	21.7045
Isobutyrylcarnitine (c4)	rs1171616	0.0186464	0.143846	1.22e-14	8243	T	G	0.769799	60.8817
Isobutyrylcarnitine (c4)	rs10999904	0.0260573	-0.119035	4.92e-06	8243	A	G	0.0978539	20.6682
Isobutyrylcarnitine (c4)	rs4076181	0.0181584	0.0865338	1.88e-06	8243	T	C	0.249242	23.1591
Isobutyrylcarnitine (c4)	rs7111570	0.0463532	0.775156	8.94e-63	8243	T	C	0.0276081	274.731
Isobutyrylcarnitine (c4)	rs17419942	0.0372747	-0.174599	2.81e-06	8243	T	C	0.045358	21.814
Isobutyrylcarnitine (c4)	rs9600076	0.0448813	0.199831	8.49e-06	8243	C	A	0.0309483	19.7861
Isobutyrylcarnitine (c4)	rs137953078	0.0762052	0.356478	2.9e-06	8243	C	T	0.0103175	21.4424
Isobutyrylcarnitine (c4)	rs118057342	0.0823501	-0.406794	7.82e-07	8243	A	G	0.00889593	24.1179
Isobutyrylcarnitine (c4)	rs79495512	0.0271292	0.139457	2.74e-07	8243	C	T	0.0877236	25.7328
Isobutyrylcarnitine (c4)	rs138449764	0.061021	0.282029	3.8e-06	8243	G	T	0.0162918	21.064
Isobutyrylcarnitine (c4)	rs58452291	0.017104	-0.0810424	2.16e-06	8243	A	G	0.283074	22.0276
Isobutyrylcarnitine (c4)	rs191504380	0.205959	-0.940072	5.01e-06	8243	T	C	0.00139733	20.3749
Isobutyrylcarnitine (c4)	rs4350602	0.0173281	0.101579	4.57e-09	8243	T	C	0.7305	33.6175
3-methylxanthine	rs79149266	0.0696894	0.325032	3.1e-06	8085	T	A	0.0126441	21.3778
3-methylxanthine	rs35757962	0.0535463	-0.239907	7.45e-06	8085	T	C	0.0213543	19.4915
3-methylxanthine	rs112705243	0.0783431	0.376056	1.59e-06	8085	A	G	0.00981976	22.2904
3-methylxanthine	rs186066346	0.09795	0.444759	5.61e-06	8085	A	C	0.00640468	20.4011
3-methylxanthine	rs78453216	0.0191164	0.0848639	9.02e-06	8085	A	C	0.21646	19.7947
3-methylxanthine	rs182687982	0.10768	-0.477422	9.26e-06	8085	T	C	0.00514697	18.9118
3-methylxanthine	rs1527707	0.0182657	0.0810211	9.18e-06	8085	A	G	0.233147	19.0178
3-methylxanthine	rs116892987	0.0708699	-0.365035	2.59e-07	8085	A	G	0.0123327	26.324
3-methylxanthine	rs6569661	0.0177975	-0.0890327	5.66e-07	8085	G	A	0.726704	25.5307
3-methylxanthine	rs180747702	0.0748375	-0.349902	2.93e-06	8085	T	C	0.0109154	21.4249
3-methylxanthine	rs77910442	0.029621	-0.131593	8.89e-06	8085	A	G	0.0740672	19.2445
3-methylxanthine	rs143087551	0.177766	-0.793099	8.14e-06	8085	A	G	0.00203519	20.7056
3-methylxanthine	rs78937667	0.0373094	-0.191969	2.67e-07	8085	C	T	0.0456077	26.0151
3-methylxanthine	rs7940662	0.0353601	-0.157102	8.87e-06	8085	G	T	0.0519085	19.6839
3-methylxanthine	rs111796206	0.0238656	-0.115436	1.32e-06	8085	T	C	0.123086	23.3186
3-methylxanthine	rs79654336	0.0363027	-0.169477	3.04e-06	8085	A	G	0.047504	21.0643
3-methylxanthine	rs7485338	0.0175523	-0.0807483	4.22e-06	8085	A	G	0.685902	22.7729
3-methylxanthine	rs34180124	0.0386325	-0.182911	2.19e-06	8085	A	T	0.0414807	21.5619
3-methylxanthine	rs78785915	0.0341153	-0.185265	5.62e-08	8085	G	A	0.0564376	29.6564
3-methylxanthine	rs4510117	0.0197508	-0.0996801	4.49e-07	8085	G	A	0.810751	24.721
3-methylxanthine	rs56113850	0.0155847	0.102938	3.97e-11	8085	C	T	0.577247	42.0198
3-methylxanthine	rs114587740	0.0274417	-0.123198	7.14e-06	8085	C	A	0.0902445	20.1948
3-methylxanthine	rs4239694	0.0169873	-0.0781726	4.19e-06	8085	G	T	0.311441	21.2407
3-methylxanthine	rs12627283	0.0166425	0.079183	1.96e-06	8085	A	G	0.336232	22.685
3-methylxanthine	rs139776	0.0169773	-0.0806676	2.02e-06	8085	T	C	0.331781	23.3898
3-methylxanthine	rs142641102	0.0806082	-0.362072	7.06e-06	8085	A	C	0.00945168	19.8904
3-hydroxylaurate	rs10788817	0.0152709	0.107101	2.33e-12	8206	G	C	0.601933	45.3462
3-hydroxylaurate	rs78085499	0.0459171	-0.214162	3.1e-06	8206	T	C	0.0269545	19.7857
3-hydroxylaurate	rs6795560	0.0429259	-0.201114	2.8e-06	8206	T	C	0.0316332	20.3798
3-hydroxylaurate	rs6844622	0.0154597	-0.0765279	7.42e-07	8206	G	C	0.579544	23.4825
3-hydroxylaurate	rs1500511	0.0155803	-0.079424	3.44e-07	8206	T	C	0.403034	24.9788
3-hydroxylaurate	rs710362	0.0345569	0.156938	5.59e-06	8206	G	A	0.0490473	18.8923
3-hydroxylaurate	rs78283788	0.0637358	0.300773	2.37e-06	8206	C	A	0.0142139	20.8512
3-hydroxylaurate	rs117822743	0.057062	0.265639	3.24e-06	8206	T	C	0.0177088	20.19
3-hydroxylaurate	rs10134992	0.0322178	-0.143609	8.29e-06	8206	G	T	0.0590176	18.8355
3-hydroxylaurate	rs144872231	0.0660982	-0.340328	2.62e-07	8206	T	C	0.0131837	24.7991
3-hydroxylaurate	rs117212316	0.0981736	-0.458639	2.99e-06	8206	C	T	0.00591824	20.3558
3-hydroxylaurate	rs148758368	0.0813538	0.368433	5.93e-06	8206	T	A	0.00855014	18.9242
Pyridoxate	rs780598	0.0237533	-0.112598	2.13e-06	8089	A	G	0.120056	21.7211
Pyridoxate	rs72673300	0.0343738	0.153106	8.42e-06	8089	A	G	0.0533779	19.203
Pyridoxate	rs114037693	0.0928193	0.410242	9.88e-06	8089	C	G	0.00676766	18.3388
Pyridoxate	rs147647394	0.0544517	0.244235	7.28e-06	8089	T	C	0.0198983	18.8596
Pyridoxate	rs62185065	0.0154908	0.0711308	4.39e-06	8089	C	G	0.5632	20.1818
Pyridoxate	rs148487090	0.0248654	0.111363	7.51e-06	8089	T	C	0.108173	19.3972
Pyridoxate	rs140718044	0.118213	0.570211	1.41e-06	8089	C	T	0.00396334	20.8133
Pyridoxate	rs12651574	0.0196272	0.0930846	2.11e-06	8089	T	A	0.19316	21.9004
Pyridoxate	rs35737522	0.0174801	0.0781342	7.83e-06	8089	C	A	0.292194	20.4731
Pyridoxate	rs186411642	0.120038	0.573174	1.8e-06	8089	A	C	0.00408821	21.6924
Pyridoxate	rs537084084	0.079773	0.370547	3.4e-06	8089	T	A	0.00925926	20.4238
Pyridoxate	rs61577547	0.0488327	0.241647	7.48e-07	8089	T	C	0.025296	23.3538
Pyridoxate	rs147773070	0.0582232	0.278218	1.77e-06	8089	G	A	0.0174281	21.4959
Pyridoxate	rs7918084	0.0155056	0.0720526	3.37e-06	8089	T	C	0.554942	20.792
Pyridoxate	rs10769857	0.0158516	-0.0734024	3.65e-06	8089	G	A	0.372713	20.4256
Pyridoxate	rs79879497	0.0685362	0.343209	5.51e-07	8089	C	T	0.0127475	24.0479
Pyridoxate	rs117284243	0.0967734	0.466933	1.4e-06	8089	T	A	0.0063197	22.2055
Pyridoxate	rs118132523	0.0900838	0.401235	8.43e-06	8089	T	G	0.00731828	18.9606
Pyridoxate	rs149053219	0.0742272	0.359193	1.3e-06	8089	A	G	0.0109129	22.587
Pyridoxate	rs80089268	0.0392903	-0.177203	6.48e-06	8089	T	C	0.039472	19.3016
Pyridoxate	rs75590589	0.0251176	-0.116373	3.6e-06	8089	T	A	0.102041	20.1202
Pyridoxate	rs181087352	0.050981	0.235882	3.71e-06	8089	A	T	0.0230128	20.284
Pyridoxate	rs17129121	0.0222361	0.100665	5.98e-06	8089	T	C	0.133709	19.0292
Pyridoxate	rs139624237	0.0530119	-0.247876	2.93e-06	8089	A	G	0.0210683	20.548
Pyridoxate	rs522043	0.0212015	0.101122	1.85e-06	8089	A	G	0.154834	21.7011
Pyridoxate	rs11668053	0.0164631	0.0809662	8.74e-07	8089	G	A	0.367863	24.7314
5-hydroxyhexanoate	rs1323009	0.0512087	0.262208	3.05e-07	7097	A	G	0.0260931	24.8793
5-hydroxyhexanoate	rs36043527	0.0180678	-0.0889066	8.62e-07	7097	C	T	0.326017	24.7315
5-hydroxyhexanoate	rs2577620	0.0225727	0.100767	8.04e-06	7097	G	A	0.157757	19.1963
5-hydroxyhexanoate	rs34321271	0.0259802	0.127946	8.45e-07	7097	T	C	0.115799	23.8644
5-hydroxyhexanoate	rs67816826	0.0335054	0.159531	1.92e-06	7097	T	C	0.0697744	23.5177
5-hydroxyhexanoate	rs73232175	0.0532321	0.243472	4.79e-06	7097	G	A	0.024197	19.9169
5-hydroxyhexanoate	rs62364248	0.0616399	0.27404	8.76e-06	7097	C	T	0.0181741	19.0662
5-hydroxyhexanoate	rs113394196	0.0284621	0.126862	8.3e-06	7097	C	T	0.093918	19.4874
5-hydroxyhexanoate	rs1234128	0.0258373	0.114149	9.96e-06	7097	G	A	0.117203	19.1822
5-hydroxyhexanoate	rs566247205	0.10494	0.464632	9.53e-06	7097	G	A	0.00631295	19.2691
5-hydroxyhexanoate	rs289558	0.0316191	-0.155393	8.9e-07	7097	T	C	0.924616	23.9635
5-hydroxyhexanoate	rs118149671	0.0724929	-0.321473	9.23e-06	7097	T	G	0.0131224	19.042
5-hydroxyhexanoate	rs116845450	0.0420472	-0.190663	5.77e-06	7097	T	C	0.0403042	20.0089
5-hydroxyhexanoate	rs192540541	0.0475352	0.217928	4.55e-06	7097	C	T	0.0314591	20.5936
5-hydroxyhexanoate	rs10896072	0.0275844	0.123215	7.94e-06	7097	G	C	0.100086	19.4569
5-hydroxyhexanoate	rs11219832	0.0362189	0.163905	6.03e-06	7097	T	C	0.0555164	20.0451
5-hydroxyhexanoate	rs7136437	0.0181434	0.0830624	4.69e-06	7097	A	G	0.674274	21.5674
5-hydroxyhexanoate	rs112156059	0.0578881	0.267691	3.76e-06	7097	G	A	0.0208245	20.7949
5-hydroxyhexanoate	rs74891946	0.0275549	-0.12874	2.98e-06	7097	G	C	0.0993767	21.1119
5-hydroxyhexanoate	rs148641172	0.0561793	0.256697	4.9e-06	7097	A	G	0.0226241	20.736
5-hydroxyhexanoate	rs11663973	0.017033	-0.0775082	5.35e-06	7097	A	G	0.385191	20.2456
5-hydroxyhexanoate	rs7248502	0.0165507	-0.0734705	9.03e-06	7097	A	G	0.534847	19.1074
Gamma-glutamylvaline	rs76683466	0.0354827	-0.156926	9.75e-06	8179	T	C	0.047164	18.1386
Gamma-glutamylvaline	rs11264359	0.0169381	0.0754303	8.46e-06	8179	G	A	0.265271	18.1759
Gamma-glutamylvaline	rs78873744	0.0499864	-0.233028	3.13e-06	8179	A	G	0.0231946	20.17
Gamma-glutamylvaline	rs3755840	0.0298356	-0.144666	1.24e-06	8179	C	T	0.0679522	21.7346
Gamma-glutamylvaline	rs12649558	0.0160018	0.0707147	9.91e-06	8179	G	A	0.319569	17.8212
Gamma-glutamylvaline	rs72737428	0.0459822	0.204921	8.33e-06	8179	T	A	0.0275123	18.4156
Gamma-glutamylvaline	rs274554	0.020322	-0.152825	5.47e-14	8179	C	T	0.838569	52.0347
Gamma-glutamylvaline	rs143145930	0.0747074	-0.330546	9.66e-06	8179	G	A	0.0103207	18.292
[truncated: 31,567 more rows]

## Sheet: ST4
Supplementary Table 4. Questionnaire items from UK Biobank and TwinGene used to compose the FI
Questions	Source
Glaucoma	UK Biobank
Cataracts
Hearing difficulty
Migraine
Dental problems
Self-rated health
Fatigue: frequency of tiredness / lethargy in last two weeks
Sleep: experience of sleeplessness/insomnia
Depressed feelings: frequency in last two weeks
Self-described nervous personality
Severe anxiety/ panic attacks
Common to feel loneliness
Sense of misery (ever/never)
Infirmity: long-standing illness or disability
Falls in last year
Fractures/broken bones in last five years
Diabetes
Myocardial infarction
Angina
Stroke
High blood pressure
Hypothyroidism
Deep-vein thrombosis
High cholesterol
Breathing: wheeze in last year
Pneumonia
Chronic bronchitis/emphysema
Asthma
Rheumatoid arthritis
Osteoarthritis
Gout
Osteoporosis
Hayfever, allergic rhinitis or eczema
Psoriasis
Any cancer diagnosis
Multiple cancers diagnosed (number reported)
Chest pain
Head and/or neck pain
Back pain
Stomach/abdominal pain
Hip pain
Knee pain
Whole-body pain
Facial pain
Sciatica
Gastric reflux
Hiatus hernia
Gall stones
Diverticulitis
How do you estimate your general health?	TwinGene
Do you think your health status prevents you from doing things you want to do?
How many times a year do you get serious infections (other than respiratory)?
Do you have buzzing in the ears?
Do you have or have you had angina pectoris
Do you have or have you had heart attack
Do you have or have you had heart failure
Do you have or have you had high blood pressure
Do you have or have you had lipid disorder, for example high cholesterol or high triglycerides
Do you have or have you had vascular spasm in the legs (intermittent claudication)
Do you have or have you had clot in the leg (venous thrombosis)
Do you have or have you had cerebral hemorrhage or clot in the brain (stroke)
Do you have or have you had TIA attacks (temporary weakness or paralysis or reduction of sensibility)
Do you have or have you had irregular cardiac rhythm/atrial fibrillation
Do you have or have you had chronic lung disease (including chronic bronchitis and emphysema)
Do you have or have you had dizziness
Do you have or have you had rheumatoid arthritis
Do you have or have you had knee joint problem
Do you have or have you had sciatica
Do you have or have you had osteoporosis
Do you have or have you had hip joint problem
Do you have or have you had back pain
Do you have or have you had neck pain
Do you have or have you had diabetes (including old age diabetes, and excluding pregnancy diabetes)
Do you have or have you had goiter
Do you have or have you had glandular diseases (excluding goiter)
Do you have or have you had gall bladder problem
Do you have or have you had liver disease (for example, cirrhosis)
Do you have or have you had gout
Do you have or have you had kidney disease
Do you have or have you had stomach or intestine problems
Do you have or have you had recurring urinary tract problems
Do you have or have you had cancer, tumor disease or leukemia
Do you have or have you had migraine
Do you have or have you had asthma
Do you have or have you had allergy
Do you have recurrent periods of coughing?
You felt depressed. Never, seldom, often or always during the past week?
You were happy. Never, seldom, often or always during the past week?
You felt lonely. Never, seldom, often or always during the past week?
Do you have or have you had any physical handicap
Do you have or have you had Crohn's disease or Ulcerative colitis
How is your vision?
How is your hearing?

## Sheet: ST5
Supplementary Table 5. Instrumental variables for SGLT1 inhibition in validation analysis
SNP	SE	β	P value	Sample size	Effect allele	Other allele	Effect allele frequency	F-statistics
rs17683430	0.0042037	0.033987	6.24e-16	344182	A	G	0.081328	59.3973
rs33954001	0.004206	0.033863	8.22e-16	344182	G	C	0.081309	58.9522
rs17683011	0.0041724	0.033606	8.02e-16	344182	G	A	0.082913	59.1028

## Sheet: ST6
Supplementary Table 6. Directional pleiotropy test and heterogeneity test for the causal association between SGLT1 inhibition and FI / low hand grip strength in primary analysis
Outcome	Method	β (95% CI)	P value	Q-statistics	P -heterogeneity	Egger intercept	P -intercept	RSSobs	Global test P-value
FI	Inverse variance weighted	-0.290 (-0.399 , -0.181)	1.65E-07*	15.565	0.412	/	/	/	/
	MR-Egger	-0.253 (-0.705 , 0.199)	0.291	15.534	0.343	-0.00092	0.871	/	/
	MR-PRESSO	-0.290 (-0.399 , -0.181)	1.01E-04*	/	/	/	/	17.427	0.491
Low hand grip strength-total (60 years and older) (FNIH)	Inverse variance weighted	-0.796 (-1.216 , -0.376)	2.04E-04*	20.717	0.146	/	/	/	/
	MR-Egger	-2.208 (-3.783 , -0.633)	0.016*	16.774	0.268	0.035	0.091	/	/
	MR-PRESSO	-0.796 (-1.216 , -0.376)	0.002*	/	/	/	/	23.303	0.182
Low hand grip strength-male (60 years and older) (FNIH)	Inverse variance weighted	-0.870 (-1.494 , -0.246)	0.006*	5.704	0.984	/	/	/	/
	MR-Egger	-1.955 (-4.469 , 0.558)	0.15	4.941	0.987	0.027	0.397	/	/
	MR-PRESSO	-0.870 (-1.255 , -0.485)	4.86E-04*	/	/	/	/	6.417	0.986
Low hand grip strength-female (60 years and older) (FNIH)	Inverse variance weighted	-0.875 (-1.385 , -0.365)	7.65E-04*	19.421	0.195	/	/	/	/
	MR-Egger	-2.679 (-4.563 , -0.796)	0.015*	15.312	0.357	0.045	0.073	/	/
	MR-PRESSO	-0.875 (-1.385 , -0.365)	0.004*	/	/	/	/	21.842	0.227
Low hand grip strength-total (60 years and older) (EWGSOP)	Inverse variance weighted	-0.287 (-0.532 , -0.041)	0.022*	12.75	0.622	/	/	/	/
	MR-Egger	-1.386 (-2.375 , -0.397)	0.016*	7.69	0.905	0.027	0.041	/	/
	MR-PRESSO	-0.287 (-0.513 , -0.060)	0.025*	/	/	/	/	14.457	0.644
Low hand grip strength-male (60 years and older) (EWGSOP)	Inverse variance weighted	-1.395 (-1.836 , -0.953)	5.58E-10*	4.766	0.994	/	/	/	/
	MR-Egger	-2.405 (-4.183 , -0.627)	0.019*	3.443	0.998	0.025	0.269	/	/
	MR-PRESSO	-1.395 (-1.643 , -1.146)	1.42E-08*	/	/	/	/	5.385	0.999
Low hand grip strength-female (60 years and older) (EWGSOP)	Inverse variance weighted	0.167 (-0.131 , 0.465)	0.273	11.287	0.732	/	/	/	/
	MR-Egger	-1.085 (-2.284 , 0.114)	0.098	6.824	0.941	0.031	0.053	/	/
	MR-PRESSO	0.167 (-0.092 , 0.425)	0.225	/	/	/	/	12.834	0.744
RSSobs, observed residual sum of squares

## Sheet: ST7
Supplementary Table 7. Heterogeneity test for the causal association between SGLT1 inhibition and FI / low hand grip strength in validation analysis
Outcome	Method	β (95% CI)	P value	Q-statistics	P -heterogeneity
FI	Inverse variance weighted	-0.371 (-0.574 , -0.168)	3.45E-04*	0.000900589	0.99955
Low hand grip strength-total (60 years and older) (FNIH)	Inverse variance weighted	-1.200 (-1.871 , -0.530)	4.49E-04*	0.0560462	0.972366
Low hand grip strength-male (60 years and older) (FNIH)	Inverse variance weighted	-1.328 (-2.503 , -0.152)	0.027*	0.0466611	0.976939
Low hand grip strength-female (60 years and older) (FNIH)	Inverse variance weighted	-1.226 (-2.066 , -0.386)	0.004*	0.0137026	0.993172
Low hand grip strength-total (60 years and older) (EWGSOP)	Inverse variance weighted	-0.558 (-1.019 , -0.097)	0.018*	0.010557	0.994735
Low hand grip strength-male (60 years and older) (EWGSOP)	Inverse variance weighted	-1.794 (-2.624 , -0.964)	2.27E-05*	0.0130489	0.993497
Low hand grip strength-female (60 years and older) (EWGSOP)	Inverse variance weighted	-0.099 (-0.656 , 0.459)	0.729	0.00061743	0.999691

## Sheet: ST8
Supplementary Table 8. MR estimates of the insulin resistance phenotype on FI,
Exporsure	Outcome	Method	β (95% CI)	P value	Q-statistics	P -heterogeneity	Egger intercept	P -intercept	RSSobs	Global test P-value
Insulin resistance phenotype	FI	Inverse variance weighted	0.274 ( 0.163, 0.386 )	1.34E-06*	55.8854	0.12816	/	/	/	/
		MR-Egger	0.086 (-0.162, 0.334 )	0.499137	52.5961	0.175481	0.00230005	0.104263	/	/
		MR-PRESSO	0.268（0.153, 0.382）	3.26E-05*	/	/	/	/	64.253	0.091
RSSobs, observed residual sum of squares

## Sheet: ST9
Supplementary Table 9. Proportion of mediators in the causal associations between SGLT1 inhibiton and FI / low hand grip strength
NO.	Type of mediator	β1（SE）	Mediator	β2（SE）	Outcome	β0（SE）	Source of mediator	Evaluation	Mediation Propotion (95% CI)	P value for mediation
1	Phenotype	-0.207（0.042）	Insulin resistance phenotype	0.274（0.057）	FI	-0.290(0.055)	MAGIC, GLGC	+	19.56 (8.42 , 30.70)	0.000579042
2	Protein	3.913(0.415)	PCSK1	-0.010(0.003)			INTERVAL study	++	13.49 (5.08 , 21.91)	0.00167382
3		0.503（0.118）	HS6ST1	-0.063（0.023）			Icelandic Cancer Project and deCODE genetics	++	10.93 (1.63 , 20.22)	0.0212008
4		0.298(0.114)	GLCE	-0.021(0.006)			Icelandic Cancer Project and deCODE genetics	+	2.16 (0.14 , 4.18)	0.0362267
5		2.784(0.415)	DPT	-0.021(0.008)			INTERVAL study	+	20.16 (4.00 , 36.32)	0.0145046
6		3.044（0.415）	ADAM23	-0.030（0.008）			INTERVAL study	+	31.49 (13.00 , 49.97)	0.000840988
7		3.326(0.415)	EPHB6	-0.025(0.012)			INTERVAL study	+	28.67 (0.80 , 56.54)	0.0437662
8		0.655(0.115)	ARHGEF25	-0.076(0.032)			Icelandic Cancer Project and deCODE genetics	+	17.17 (1.82 , 32.51)	0.0283752
9		0.851(0.236)	PTN	-0.081(0.027)			AGES-Reykjavik study	++	23.77 (3.57 , 43.97)	0.0210985
10		2.840(0.415)	MXRA7	-0.042(0.015)			INTERVAL study	++	41.13 (10.02 , 72.24)	0.00955659
11		3.308(0.415)	IL11RA	-0.033(0.013)			INTERVAL study	+	37.64 (7.14 , 68.15)	0.015573
12		2.948（0.415）	DUSP13A	-0.024（0.011）			INTERVAL study	+	24.40 (1.47 , 47.32)	0.0370096
13		-1.150(0.254)	CD14	0.063(0.024)			AGES-Reykjavik study	+	24.98 (3.42 , 46.55)	0.0231518
14		1.013(0.286)	CRLF1	-0.040(0.015)			AGES-Reykjavik study	+	13.97 (1.12 , 26.83)	0.0331398
15		0.943(0.283)	LRP8	-0.058(0.022)			AGES-Reykjavik study	+	18.86 (0.98 , 36.74)	0.0386861
16		0.398(0.118)	MANF	-0.138(0.053)			Icelandic Cancer Project and deCODE genetics	+	18.94 (0.93 , 36.95)	0.0392955
17		1.791（0.415）	MANBA	-0.018（0.006）			INTERVAL study	+	11.12 (2.27 , 19.96)	0.0137663
18		1.226(0.283）	PLAU	-0.032(0.010)			AGES-Reykjavik study	+	13.53 (3.23 , 23.83)	0.0100548
19		2.345(0.335)	IGFBP5	-0.023(0.011)			AGES-Reykjavik study	+	18.60 (0.40 , 36.79)	0.0451298
20		1.052(0.300)	PNLIPRP1	-0.053(0.021)			AGES-Reykjavik study	+	19.23 (0.83 , 37.62)	0.0405176
21		2.582（0.415）	C1QTNF5	-0.040（0.014）			INTERVAL study	+	35.61 (8.73 , 62.50)	0.0094192
22		-0.434(0.120)	KLC1	0.109(0.039)			Icelandic Cancer Project and deCODE genetics	+	16.31 (1.86 , 30.77)	0.027002
23		0.416(0.116)	RPE	-0.108(0.041)			Icelandic Cancer Project and deCODE genetics	+	15.49 (1.19 , 29.80)	0.0337551
24		0.629(0.120)	DCTPP1	-0.172(0.067)			Icelandic Cancer Project and deCODE genetics	+	37.31 (5.59 , 69.02)	0.0211382
25		4.069(1.078)	PON3	-0.032(0.009)			MANOLIS study	+	44.90 (10.90 , 78.90)	0.00964996
26	Metabolite	-0.932(0.254)	Kynurenine	0.038(0.010)			CLSE study	+	12.11 (3.27 , 20.95)	0.0072425
27		-0.692(0.261)	1-stearoyl-2-arachidonoyl-GPI (18:0/20:4)	0.026(0.008)			CLSE study	+	6.18 (0.20 , 12.16)	0.0428252
28		-0.949(0.261)	Palmitoylcarnitine	0.030(0.010)			CLSE study	+	9.69 (1.28 , 18.11)	0.0239502
29		-0.853(0.263)	Stearoylcarnitine	0.046(0.010)			CLSE study	+	13.46 (3.47 , 23.46)	0.00829929
30		-0.972(0.264)	1-arachidonoyl-GPE (20:4n6)	0.030(0.007)			CLSE study	+	9.93 (2.88 , 16.99)	0.00576584
31		-0.693(0.263)	1-stearoyl-2-arachidonoyl-GPE (18:0/20:4)	0.019(0.006)			CLSE study	+	4.47 (0.03 , 8.92)	0.0486327
32		-1.243(0.263)	1-(1-enyl-palmitoyl)-2-arachidonoyl-gpc (p-16:0/20:4)	0.015(0.007)			CLSE study	+	6.63 (0.21 , 13.05)	0.0430882
33		-1.208(0.261)	Ximenoylcarnitine (C26:1)	0.017(0.007)			CLSE study	+	6.90 (0.46 , 13.34)	0.0356114
34		-1.047(0.254)	Arachidonoylcarnitine (C20:4)	0.017(0.006)			CLSE study	+	6.14 (0.99 , 11.29)	0.0195026
35		1.033(0.248)	3-hydroxy-3-methylglutarate	-0.034(0.013)			CLSE study	+	12.23 (1.72 , 22.75)	0.0225358
36		-1.958(0.257)	Stearoyl sphingomyelin (d18:1/18:0)	0.026(0.010)			CLSE study	+	17.65 (3.30 , 31.99)	0.0158894
37		1.139(0.266)	Arachidate (20:0)	-0.024(0.011)			CLSE study	+	9.59 (0.23 , 18.94)	0.0445212
38		-1.047(0.263)	X-24801	0.018(0.007)			CLSE study	+	6.43 (0.43 , 12.43)	0.0356314
39		-1.167(0.264)	1-palmitoyl-2-arachidonoyl-gpc (16:0/20:4n6)	0.017(0.006)			CLSE study	+	6.71 (1.10 , 12.33)	0.0191184
40		1.029(0.267)	Phenylpyruvate to 4-hydroxyphenylpyruvate ratio	-0.020(0.009)			CLSE study	+	6.93 (0.03 , 13.83)	0.0491246
41		1.049(0.264)	Glucose to N-stearoyl-sphingosine (d18:1 to 18:0) ratio	-0.025(0.010)			CLSE study	+	9.01 (0.38 , 17.65)	0.0408033
42	Protein	2.145(0.415)	PRXL2A	-0.159(0.056)	Low hand grip strength-total (60 years and older) (FNIH)	-0.796(0.214)	INTERVAL study	+	42.85 (9.10 , 76.59)	0.012827
43		3.308(0.415)	IL11RA	-0.090(0.043)			INTERVAL study	+	37.40 (1.19 , 73.61)	0.0429292
44		0.440(0.119)	PPIE	-0.092（0.038）			Icelandic Cancer Project and deCODE genetics	+	5.09 (0.16 , 10.01)	0.0428185
45		2.715(0.415)	SERPING1	-0.061(0.020)			INTERVAL study	++	20.81 (6.05 , 35.56)	0.0057037
46		1.753(0.280)	RNASE4	-0.103(0.048)			AGES-Reykjavik study	+	22.68 (0.78 , 44.59)	0.0423655
47		-1.284(0.286)	RELT	0.114(0.045)			AGES-Reykjavik study	+	18.39 (2.05 , 34.72)	0.0273621
48		1.995(0.415)	CCDC126	-0.096(0.039)			INTERVAL study	+	24.06 (2.54 , 45.58)	0.0284514
49		3.016(0.415)	ASPN	-0.055(0.024)			INTERVAL study	+	20.84 (2.15 , 39.53)	0.0288463
50		0.484(0.122)	CCL16	-0.227(0.090)			Icelandic Cancer Project and deCODE genetics	+	13.80 (1.09 , 26.51)	0.0332976
51		0.333(0.117)	CNPY3	-0.312(0.085)			Icelandic Cancer Project and deCODE genetics	+	13.05 (1.68 , 24.43)	0.0244989
52	Metabolite	-0.949(0.261)	Palmitoylcarnitine	0.070(0.029)			CLSE study	+	8.35 (0.21 , 16.48)	0.0443253
53		-0.852(0.216)	Sphingomyelin (d18:2/14:0, d18:1/14:1)	0.095(0.038)			CLSE study	+	10.17 (0.73 , 19.61)	0.0347208
54		-0.762(0.262)	Sphingomyelin (d18:0/18:0, d19:0/17:0)	0.075(0.026)			CLSE study	+	7.18 (0.31 , 14.05)	0.0405514
55		-1.084(0.260)	Sulfate	0.081(0.033)			CLSE study	+	11.03 (0.81 , 21.25)	0.0344129
56		-2.102(0.247)	Sphingomyelin (d18:1/19:0, d19:1/18:0)	0.065(0.024)			CLSE study	+	17.16 (4.13 , 30.20)	0.00985743
57		-1.208(0.261)	Ximenoylcarnitine (C26:1)	0.049(0.019)			CLSE study	+	7.44 (0.97 , 13.91)	0.0242702
58		-1.883(0.261)	Undecenoylcarnitine (C11:1)	0.050(0.024)			CLSE study	+	11.83 (0.25 , 23.41)	0.0453329
59		1.033(0.248)	3-hydroxy-3-methylglutarate	-0.098(0.041)			CLSE study	+	12.72 (0.69 , 24.74)	0.0381581
60		0.916(0.253)	Gluconate	-0.064(0.027)			CLSE study	+	7.36 (0.09 , 14.64)	0.0473503
61		-0.861(0.267)	X-22771	0.110(0.037)			CLSE study	+	11.90 (1.23 , 22.57)	0.0288304
62		-1.374(0.328)	X-23276	0.080(0.027)			CLSE study	+	13.81 (2.62 , 25.00)	0.0155628
63		-1.047(0.263)	X-24801	0.052(0.022)			CLSE study	+	6.84 (0.24 , 13.44)	0.0421131
64		-1.780(0.294)	Spermidine to taurocholate ratio	0.083(0.034)			CLSE study	+	18.56 (2.49 , 34.63)	0.0235702
65	Protein	0.485（0.117）	B4GALT2	-0.075(0.028)	Low hand grip strength -total (60 years and older) (EWGSOP)	-0.287(0.125)	Icelandic Cancer Project and deCODE genetics	+	12.67 (1.63 , 23.72)	0.0244642
66		-0.434(0.120)	KLC1	0.236(0.087)			Icelandic Cancer Project and deCODE genetics	+	35.69 (3.45 , 67.92)	0.0300013
67		-0.490(0.119)	SRL	0.153(0.063)			Icelandic Cancer Project and deCODE genetics	+	26.12 (1.65 , 50.60)	0.0364528
68		2.663（0.294）	CTSS	-0.037（0.017）			AGES-Reykjavik study	++	34.33 (2.53 , 66.13)	0.0343248
69		1.583（0.286）	CCL8	-0.017（0.007）			AGES-Reykjavik study	++	9.38 (1.11 , 17.64)	0.0261541
70		1.223(0.292)	ATP1B2	-0.072(0.030)			AGES-Reykjavik study	+	30.68 (1.80 , 59.56)	0.0373099
71		-2.191(0.284)	DPEP1	0.050(0.021)			AGES-Reykjavik study	+	38.17 (5.29 , 71.06)	0.0229018
72		3.071（0.415）	ITIH1	-0.025（0.012）			INTERVAL study	++	26.75 (0.61 , 52.90)	0.0449229
73		-0.561（0.096）	BST1	0.015（0.007）			Icelandic Cancer Project and deCODE genetics	+	2.93 (0.08 , 5.79)	0.0442346
74		-1.517(0.299)	PDIA5	0.014(0.006)			AGES-Reykjavik study	+	7.40 (0.56 , 14.24)	0.0340151
75		-1.468(0.275)	CD300E	0.067(0.029)			AGES-Reykjavik study	+	34.27 (2.59 , 65.95)	0.033982
76		1.380(0.281)	NPW	-0.042(0.017)			AGES-Reykjavik study	+	20.20 (2.26 , 38.13)	0.0273109
77		1.485(0.415)	TMEM190	-0.018(0.007)			INTERVAL study	+	9.31 (0.57 , 18.06)	0.0367822
78		0.924(0.297)	LEAP2	-0.102(0.036)			AGES-Reykjavik study	+	32.84 (2.11 , 63.56)	0.0361885
79		-2.300(0.299)	ERAP1	0.017(0.006)			AGES-Reykjavik study	+	13.62 (3.58 , 23.67)	0.00784394
80		0.397(0.117)	SLITRK5	-0.137(0.057)			Icelandic Cancer Project and deCODE genetics	+	18.95 (0.01 , 37.89)	0.0498421
81		-0.442(0.119)	IBSP	0.208(0.082)			Icelandic Cancer Project and deCODE genetics	+	32.03 (2.06 , 62.01)	0.0361964
82		0.366(0.118)	PPCS	-0.236(0.076)			Icelandic Cancer Project and deCODE genetics	+	30.10 (3.22 , 56.98)	0.0282002
83		0.476(0.119)	MINPP1	-0.221(0.086)			Icelandic Cancer Project and deCODE genetics	+	36.65 (3.43 , 69.88)	0.030615
84	Metabolite	-1.171(0.272)	N-acetyl-aspartyl-glutamate (naag)	0.037(0.012)			CLSE study	+	15.10 (3.29 , 26.90)	0.0121849
85		-1.123(0.259)	Glycerol to mannitol to sorbitol ratio	0.062(0.025)			CLSE study	+	24.26 (2.17 , 46.35)	0.0313389
86		2.433(0.261)	Serine to threonine ratio	-0.035(0.017)			CLSE study	+	29.67 (0.74 , 58.60)	0.0443915
87	Protein	2.328(0.415)	PAM	E:-0.051(0.016)	Low hand grip strength -total (60 years and older) (EWGSOP + FNIH)	E:-0.287(0.125); F:-0.796(0.214)	INTERVAL study	++	41.37 (12.11 , 70.63)	0.00558245
				F:-0.053(0.023)			INTERVAL study	+	15.50 (1.25 , 29.75)	0.0330467
88		2.007（0.291）	RRM2B	E：-0.063（0.026）			AGES-Reykjavik study	+	44.06 (6.28 , 81.83)	0.0222488
				F：-0.107（0.038）			AGES-Reykjavik study	+	26.98 (6.69 , 47.26)	0.00913671
89		0.547(0.118)	GSS	E：-0.132(0.035)			Icelandic Cancer Project and deCODE genetics	+	25.16 (8.30 , 42.01)	0.00343891
				F：-0.112（0.050）			Icelandic Cancer Project and deCODE genetics	+	7.70 (0.22 , 15.18)	0.0437088
90	Metabolite	-0.853(0.263)	Stearoylcarnitine	E:0.076(0.020)			CLSE study	+	22.59 (4.64 , 40.53)	0.0136269
				F:0.079(0.028)			CLSE study	+	8.47 (0.67 , 16.26)	0.0332792
91		-1.487(0.255)	Isovalerylcarnitine (C5)	E:0.058(0.018)			CLSE study	+	30.05 (9.17 , 50.94)	0.00479787
				F:0.086(0.026)			CLSE study	+	16.07 (5.12 , 27.01)	0.00401376
92		-1.837(0.268)	Nervonoylcarnitine (C24:1)	E:0.051(0.019)			CLSE study	+	32.64 (7.04 , 58.24)	0.0124403
				F:0.070(0.023)			CLSE study	+	16.15 (4.77 , 27.54)	0.00540899
93	Protein	0.471(0.117)	CAPG	-0.159(0.065)	Low hand grip strength-male (60 years and older) (FNIH)	-0.870(0.318)	Icelandic Cancer Project and deCODE genetics	+	8.60 (0.54 , 16.67)	0.0365986
94		0.371(0.119)	CCL11	-0.450(0.139)			Icelandic Cancer Project and deCODE genetics	+	19.22 (2.42 , 36.02)	0.0249194
95		-0.368(0.086)	ERAP1	0.060(0.027)			Icelandic Cancer Project and deCODE genetics	+	2.56 (0.06 , 5.06)	0.0449714
96		0.303(0.120)	LINGO1	-1.032(0.308)			Icelandic Cancer Project and deCODE genetics	+	35.97 (1.07 , 70.88)	0.043384
97		-0.618(0.092)	LY75	0.112(0.052)			Icelandic Cancer Project and deCODE genetics	+	7.94 (0.33 , 15.56)	0.040909
98		0.404(0.118)	MAPRE1	-0.691(0.283)			Icelandic Cancer Project and deCODE genetics	+	32.10 (0.43 , 63.77)	0.0469729
99		0.440(0.119)	PPIE	-0.165(0.065)			Icelandic Cancer Project and deCODE genetics	+	8.36 (0.55 , 16.17)	0.0359575
100		0.910（0.284）	LSAMP	-0.314（0.108）			AGES-Reykjavik study	++	32.80 (2.91 , 62.70)	0.0315056
101		2.715(0.415)	SERPING1	-0.088(0.034)			INTERVAL study	++	27.46(5.10, 49.83)	0.016
102		3.016(0.415)	ASPN	-0.090(0.041)			INTERVAL study	+	31.20(2.10,60.30)	0.036
103		1.388（0.275）	GGH	-0.126（0.049）			Fenland study	+	20.10（2.91,37.30）	0.022
104	Metabolite	-0.853（0.263）	Stearoylcarnitine	0.147（0.058）			CLSE study	+	14.45 (0.35 , 28.55)	0.0445972
105		-0.852（0.261）	Sphingomyelin (d18:2/14:0, d18:1/14:1)	0.159（0.069）			CLSE study	+	15.57 (0.30 , 30.84)	0.0456914
106		-1.689（0.271）	Arachidoylcarnitine (C20)	0.114（0.043）			CLSE study	+	22.04 (4.23 , 39.86)	0.0153178
107		-1.182（0.266）	Lignoceroylcarnitine (C24)	0.095（0.038）			CLSE study	+	12.86 (1.29 , 24.43)	0.02933
108		-1.837（0.268）	Nervonoylcarnitine (C24:1)	0.127（0.053）			CLSE study	+	26.81 (3.60 , 50.03)	0.0235916
109		0.916（0.253）	Gluconate	-0.163（0.048）			CLSE study	+	17.17 (3.66 , 30.68)	0.0127694
110		1.008（0.264）	Citrulline	-0.118（0.048）			CLSE study	+	13.63 (0.74 , 26.52)	0.0381865
111		-1.374（0.328）	X-23276	0.145（0.044）			CLSE study	+	22.86 (5.59 , 40.12)	0.00947591
112		-1.614（0.275）	Cholate to phosphate ratio	0.142（0.063）			CLSE study	+	26.30 (1.72 , 50.89)	0.0359754
113		1.258（0.271）	Paraxanthine to linoleate (18:2n6) ratio	0.156（0.057）			CLSE study	+	22.51 (3.84 , 41.17)	0.0181038
114	Protein	-0.417(0.117)	CCL3	0.105(0.044)	Low hand grip strength-female (60 years and older) (FNIH)	-0.875(0.260)	Icelandic Cancer Project and deCODE genetics	+	5.03 (0.06 , 9.99)	0.047
115		0.333(0.117)	CNPY3	-0.301(0.108)			Icelandic Cancer Project and deCODE genetics	+	11.49 (0.20 , 22.78)	0.046
116		0.848(0.118)	FKBP1B	-0.153(0.063)			Icelandic Cancer Project and deCODE genetics	+	14.84 (2.19 , 27.48)	0.021
117		0.547(0.118)	GSS	-0.178(0.062)			Icelandic Cancer Project and deCODE genetics	+	11.13 (2.18 , 20.09)	0.015
118		2.715(0.415)	SERPING1	-0.071(0.025)			INTERVAL study	++	22.03(5.46, 38.61)	0.009
119		2.328(0.415)	PAM	-0.071(0.030)			INTERVAL study	+	18.89(1.91, 35.87)	0.029
120		2.430(0.415)	TCN1	-0.103(0.047)			INTERVAL study	+	28.60(1.29, 55.92)	0.04
121		2.784(0.415)	DPT	-0.076(0.032)			INTERVAL study	+	24.18(3.01, 45.35)	0.025
122		1.485(0.415)	TMEM190	-0.031(0.013)			INTERVAL study	+	5.26(0.06, 10.46)	0.047
123		2.145(0.415)	FAM213A	-0.223(0.071)			INTERVAL study	+	54.67(14.75, 94.59)	0.007
124		1.438(0.415)	PCOLCE2	-0.099(0.038)			INTERVAL study	+	16.27(0.96, 31.58)	0.037
125		1.333（0.287）	AGRP	-0.182（0.074）			AGES-Reykjavik study	+	27.72 (2.70 , 52.73)	0.0298957
126		-1.284（0.286）	RELT	0.133（0.057）			AGES-Reykjavik study	+	19.49 (1.09 , 37.89)	0.0378543
127		1.753（0.280）	RNASE4	-0.133（0.061）			AGES-Reykjavik study	+	26.62 (1.22 , 52.02)	0.0399511
128		2.007（0.291）	RRM2B	-0.126（0.048）			AGES-Reykjavik study	+	28.84 (5.74 , 51.94)	0.0144059
129		-1.486（0.281）	TNFRSF11A	0.198（0.093）			AGES-Reykjavik study	+	33.65 (0.40 , 66.90)	0.0473144
130	Metabolite	-2.751(0.321)	Hyocholate	0.101(0.035)			CLSE study	+	31.73 (8.90 , 54.55)	0.0064425
131		-1.487(0.255)	Isovalerylcarnitine (C5)	0.100(0.037)			CLSE study	+	16.92 (3.43 , 30.40)	0.0139594
132		-0.852(0.216)	Sphingomyelin (d18:2/14:0, d18:1/14:1)	0.117(0.049)			CLSE study	+	11.35 (0.42 , 22.29)	0.0418209
133		-2.102(0.247)	Sphingomyelin (d18:1/19:0, d19:1/18:0)	0.065(0.030)			CLSE study	+	15.64 (0.96 , 30.32)	0.0367735
134		-1.061(0.258)	Cerotoylcarnitine (C26)	0.063(0.026)			CLSE study	+	7.66 (0.38 , 14.93)	0.0390676
135		-1.883(0.261)	Undecenoylcarnitine (C11:1)	0.066(0.031)			CLSE study	+	14.27 (0.77 , 27.77)	0.038231
136		-1.439(0.264)	Gamma-glutamyltyrosine	0.085(0.035)			CLSE study	+	14.02 (1.80 , 26.24)	0.024484
137		-2.012(0.259)	Valine	0.102(0.042)			CLSE study	+	23.40 (3.38 , 43.41)	0.0219599
138		-0.861(0.267)	X-22771	0.131(0.047)			CLSE study	+	12.90 (0.86 , 24.93)	0.0356708
139		-1.047(0.263)	X-24801	0.066(0.029)			CLSE study	+	7.93 (0.11 , 15.75)	0.0468183
140		-1.123(0.259)	Glycerol to mannitol to sorbitol ratio	0.101(0.045)			CLSE study	+	12.97 (0.27 , 25.66)	0.045333
141		-1.856(0.255)	Leucine to N-palmitoyl-sphingosine (d18:1 to 16:0) ratio	0.082(0.040)			CLSE study	+	17.36 (0.05 , 34.67)	0.0493113
1. + :There was no other database validating the result; 2. ++ : There was another database validating the result.

[truncated: 11 more sheets: ST10, ST11, ST12, ST13, ST14, ST15, ST16, ST17, ST18, ST19, ST20]
